# Supplementary material for: Predominant miRNAs in Animal-Source Foods and Bioinformatic Analysis
Source: Curr Issues Mol Biol. 2026 Feb 23;48(2):237. doi: 10.3390/cimb48020237 (PMC12939316; doi:10.3390/cimb48020237)
Supplement: Supplementary file 1 [file cimb-48-00237-s001.zip]

Archive with 2 entries (2 files):
- Supplementary Figures (1).pdf
- Supplementary Tables (1).xlsx
