# Supplementary material for: Predominant miRNAs in Animal-Source Foods and Bioinformatic Analysis
Source: Curr Issues Mol Biol. 2026 Feb 23;48(2):237. doi: 10.3390/cimb48020237 (PMC12939316; doi:10.3390/cimb48020237)
Supplement: Supplementary file 1 [file cimb-48-00237-s001.zip › Supplementary Tables (1).xlsx]

## Sheet: Table S1 - Food group rankings
Lean meat								Meat fat								Offal								Dairy										Seafood
Raw								Raw								Raw								Raw										Raw
miR	Cow breast	Beef	Goat breast	Pork	Rabbit	Ranking		miR	Bovine	Rabbit	Sheep	Buffalo	Ranking			miR	bovine liver	bovine intestines	bovine heart	rabbit liver	Ranking			miR	Cow	Buffalo	Goat	Sheep	Camel	Colostrum	Ranking			miR	Nile Tilapia muscle	Pearl Oyster	Sea Cucumber	Ranking
miR-10b	7	10	9	4	0	30		miR-26a-5p	0	5	3	10	18			miR-143-3p	9	10	8	0	27			let-7a-5p	8	5	9	10	9	10	51			miR-125b-5p	5	8	6	19
miR-1-3p	0	9	0	10	10	29		miR-26c-5p	0	9	0	7	16			miR-192-5p	10	9	0	0	19			let-7b-5p	6	10	4	7	10	6	43			miR-184	0	7	9	16
miR-206	0	7	0	9	9	25		let-7c-5p	6	0	0	9	15			miR-148a-3p	7	2	0	7	16			miR-148a	10	7	10	8	0	8	43			miR-1-3p	10	0	0	10
miR-143	10	2	8	2	0	22		let-7f-5p	9	0	0	5	14			miR-26a-5p	5	8	2	0	15			miR-30a-5p	9	0	8	5	0	9	31			let-7a-5p	0	10	0	10
miR-378a-3p	0	8	0	8	5	21		let-7i-5p	0	7	0	6	13			miR-30a-5p	8	1	4	0	13			miR-26a-5p	7	0	6	3	0	5	21			miR-92b-3p	0	0	10	10
miR-30a-5p	9	4	7	0	0	20		let-7a-5p	10	2	0	0	12			miR-122-5p	4	0	0	9	13			miR-1246	0	9	0	0	8	2	19			miR-206	9	0	0	9
miR-26a	6	5	6	3	0	20		miR-143-5p	0	10	0	1	11			miR-10b-5p	0	5	6	0	11			miR-21-5p	5	2	7	2	0	1	17			miR-100-5p	0	9	0	9
miR-148a	8	0	10	0	0	18		miR-125b	5	0	5	0	10			miR-100-5p	0	0	10	1	11			miR-200a-3p	0	1	5	9	0	0	15			miR-199	8	0	0	8
miR-133a-3p	0	0	0	7	8	15		miR-133	0	0	10	0	10			miR-122-3p	0	0	0	10	10			let-7f-5p	0	0	3	0	3	7	13			miR-92a-3p	0	0	8	8
miR-27b	5	0	0	0	4	9		miR-378	0	0	9	0	9			miR-1-3p	0	0	9	0	9			miR-200c-3p	4	0	0	0	6	0	10			miR-22-3p	7	0	0	7
miR-22-3p	0	3	5	0	0	8		let-7b-5p	8	0	0	0	8			miR-27b-3p	1	7	0	0	8			miR-11987	0	8	0	0	0	0	8			miR-214	6	0	0	6
miR-486-5p	0	6	0	1	0	7		miR-143-3p	0	8	0	0	8			miR-486-5p	0	0	7	0	7			miR-141-3p	1	4	2	0	0	0	7			miR-99a-5p	0	5	0	5
miR-26b	0	0	0	0	7	7		miR-485	0	0	8	0	8			miR-99a-5p	0	0	5	2	7			miR-29b	0	0	0	0	7	0	7			miR-133a-3p	4	0	0	4
let-7a-5p	0	0	0	6	0	6		miR-451	0	0	0	8	8			miR-22-3p	6	0	0	0	6			miR-2904	0	6	0	0	0	0	6			miR-26a-5p	0	4	0	4
miR-101-3p	0	0	0	0	6	6		miR-2478	7	0	0	0	7			miR-21-5p	0	6	0	0	6			miR-29a	0	0	0	6	0	0	6			miR-2011	0	0	4	4
let-7f-5p	0	0	0	5	0	5		miR-1-3p	0	0	7	0	7			miR-26c-3p	0	0	0	6	6			miR-22-3p	3	0	0	0	0	3	6			miR-130c	3	0	0	3
miR-148d	4	0	0	0	0	4		miR-126-3p	4	0	0	0	4			miR-26c-5p	0	0	0	5	5			miR-25-3p	0	3	0	0	2	0	5			miR-30e-5p	0	3	0	3
miR-21-5p	3	0	1	0	0	4		miR-99a-3p	0	4	0	0	4			miR-10a-5p	0	4	0	0	4			let-7c-5p	0	0	0	0	5	0	5			miR-2006-5p	0	0	3	3
miR-186-5p	0	0	4	0	0	4		miR-206	0	0	4	0	4			let-7f-5p	3	0	0	0	3			miR-16b-5p	0	0	0	4	0	0	4			miR-126	2	0	0	2
miR-181a-5p	0	0	3	0	0	3		miR-181a	0	0	0	4	4			miR-145	0	3	0	0	3			miR-191-5p	0	0	0	0	4	0	4			miR-71-5p	0	2	0	2
let-7d-5p	0	0	0	0	3	3		miR-2305	3	0	0	0	3			miR-378a-3p	0	0	3	0	3			miR-181a	0	0	0	0	0	4	4			miR-252b	0	0	2	2
miR-126-5p	2	0	0	0	0	2		let-7i-3p	0	3	0	0	3			miR-3600	2	0	0	0	2			miR-30d-5p	2	0	0	0	0	0	2			miR-17-5p	1	0	0	1
miR-191-5p	0	0	2	0	0	2		miR-3600	0	0	0	3	3			miR-24-3p	0	1	0	0	1			miR-223-3p	0	0	1	0	0	0	1			miR-27b-3p	0	1	0	1
let-7i-5p	0	0	0	0	2	2		miR-1777b	2	0	0	0	2			miR-30e-5p	0	0	1	0	1			miR-26b-5p	0	0	0	1	0	0	1
miR-141	1	0	0	0	0	1		miR-30d	0	0	2	0	2											miR-92a-3p	0	0	0	0	1	0	1
miR-10a-5p	0	1	0	0	0	1		miR-27b	0	0	0	2	2
miR-378d-5p	0	0	0	0	1	1		miR-199a-3p	1	0	0	0	1
								miR-99a-3p	0	1	0	0	1
								miR-30c-5p	0	0	1	0	1
Cooked																Cooked								Processed
miR	Beef	Pork	Ranking													miR	bovine heart	porcine liver	Ranking					miR	Ultrasonicated	Skimmed powder	Butter	Infant formula	Ranking
miR-1-3p	9	10	19													miR-143-3p	9	7	16					let-7a-5p	8	10	2	10	30
miR-206	8	8	16													miR-99a-5p	6	8	14					let-7b-5p	4	7	0	9	20
miR-26a-5p	4	7	11													miR-1-3p	10	0	10					let-7f-5p	1	9	0	8	18
miR-133a-3p	2	9	11													miR-122	0	10	10					miR-30d-5p	7	8	0	0	15
miR-10b-5p	10	0	10													miR-451	0	9	9					miR-148a	0	6	8	0	14
miR-378a-3p	7	2	9													miR-10b-5p	8	0	8					miR-30a-5p	2	3	6	0	11
miR-143-3p	6	3	9													miR-100-5p	7	0	7					miR-320a	10	0	0	0	10
miR-27b-3p	0	6	6													miR-26a-5p	1	6	7					miR-10b-5p	0	0	10	0	10
miR-30a-5p	5	0	5													miR-30a-5p	2	4	6					miR-122-5p	9	0	0	0	9
miR-99a-5p	0	5	5													miR-486-5p	5	0	5					miR-200c-3p	5	2	0	2	9
miR-133b	0	4	4													let-7a-5p	0	5	5					miR-22-3p	0	0	9	0	9
miR-486-5p	3	0	3													miR-378a-3p	4	0	4					miR-21-5p	3	5	0	0	8
miR-22-3p	1	0	1													miR-27b-3p	3	0	3					miR-133a-3p	0	0	7	0	7
miR-126-3p	0	1	1													miR-125b-5p	0	3	3					miR-1246	0	0	0	7	7
																miR-192	0	2	2					miR-125b-5p	6	0	0	0	6
																let-7f-5p	0	1	1					miR-2887	0	0	0	6	6
																								miR-378-5p	0	0	5	0	5
																								miR-11975	0	0	0	5	5
																								miR-148d	0	4	0	0	4
																								miR-26a-5p	0	1	3	0	4
																								miR-486-5p	0	0	4	0	4
																								let-7c-5p	0	0	0	4	4
																								miR-11976	0	0	0	3	3
																								miR-143-3p	0	0	1	0	1
																								miR-2478	0	0	0	1	1
																								miR-11980	0	0	0	1	1

## Sheet: Table S2A - Meat
LEAN MEAT
	Raw
	Food	Identification method	miRs (in order of ranking)	% mapped
	Bovine Breast Tissue	Illumina HiSeq 2000, 4000	Bta-miR-143, miR-30a-5p, miR-148a, miR-10b, miR-26a, miR-27b, miR-148d, miR-21-5p, miR-126-5p, miR-141	71 – 73
	Bovine Lean Tissue (Sirloin)	Illumina HiSeq 2000	Bta-miR-10b-5p, miR-1, miR-378a-3p, miR-206, miR-486-5p, miR-26a-5p, miR-30a-5p, miR-22-3p, miR-143-3p, miR-10a-5p	93
	Caprine Breast Tissue	Illumina HiSeq 2500	Chi-miR-148a-3p, miR-10b-5p, miR-143-3p, miR-30a-5p, miR-26a-5p, miR-22-3p, miR-186-5p, miR-181a-5p, miR-191-5p, miR-21-5p	48.4
	Porcine Lean Tissue	Illumina HiSeq 2500	Ssc-miR-1, miR-206, miR-378, miR-133a-3p, let-7a, let-7f, miR-10b, miR-26a, miR-143-3p, miR-486	61.8—97.4
	Leporine Lean Muscle	Illumina HiSeq 2500	Ocu-miR-1-3p, miR-206-3p, miR-133a-3p, miR-26b-5p, miR-101-3p, miR-378-3p, miR-27-3p, let-7d-5p, let-7i-5p, miR-378d-5p
	Cooked
	Bovine Lean Tissue (Sirloin)	Illumina HiSeq 2000	Bta-miR-10b-5p, miR-1, miR-206, miR-378a-3p, miR-143-3p, miR-30a-5p, miR-26a-5p, miR-486-5p, miR-133a-3p, miR-22-3p	91
	Porcine Lean Tissue	Illumina HiSeq 2500	Ssc-miR-1, miR-133a-3p, miR-206, miR-26a, miR-27b-3p, miR-99a, miR-133b, miR-143-3p, miR-378, miR-126-3p	86
	Raw
	Bovine Fat	Agilent miRNA Microarray	Bta-let-7a, let-7f, let-7b, miR-2478, let-7c, miR-125b, miR-126-3p, miR-2305, miR-1777b, miR-199a-3p
	Leporine Fat	Illumina HiSeq 2500	Ocu-miR-143, miR-26c-1, miR-143-3p, let-7i-5p, miR-26c, miR-26a-2, miR-99a-2, let-7i, let-7a-5p-1, miR-99a-3p.	44.9
	Ovine Fat	Illumina HiSeq 2000/2500	Oar-miR-133, chi-miR-378-3p, bta-miR-486, bta-miR-1, chi-miR-1, oar-miR-125b, chi-miR-206, oar-miR-26a, oar-miR-30d, oar-miR-30c	72.7
	Buffalo fat	BGI/MGI DNA nanoball sequencing	Bta-miR-26a, let-7c, miR-451, miR-26c, let-7i, let-7f, miR-181a, miR-3600, miR-27b, miR-143	56.1
	Cooked
	Porcine Fat (Cooked)	Illumina HiSeq 2500	Ssc-miR-125b, miR-26a, miR-143-3p, miR-27a, miR-99a, miR-148a-3p, miR-23a, miR-21, miR-126-3p, let-7a	43
OFFAL
	Raw
	Bovine Offal (Heart)	Illumina HiSeq 2000	Bta-miR-100-5p, miR-1, miR-143-3p, miR-486-5p, miR-10b-5p, miR-99a-5p, miR-30a-5p, miR-378a-3p, miR-26a-5p, miR-30e-5p	77
	Bovine Offal (Liver)	Illumina Hiseq 2000, 2500	Bta-miR-192, miR-143, miR-30a-5p, miR-148a, miR-22-3p, miR-26a, miR-122, let-7f, miR-3600, miR-27b	76.5 – 95.3
	Bovine Offal (Rumen+Intestines)	Illumina NovaSeq 6000, HiSeq 2000, HiSeq 2500	Bta-miR-143, miR-192, miR-26a, miR-27b, miR-21-5p, miR-10b, miR-10a, miR-145, miR148a, miR-24-3p ¶, miR-30a-5p ¶	52.6 – 78.6
	Leporine Offal (Liver)	Illumina HiSeq 2500	Ocu-miR-122-3p-1, miR-122-1, miR-122-3p, miR-148a-3p, miR-26c, miR-26c-5p, miR-26c-1, miR-99a-3p, miR-99a-2, miR-100-5p-1	88.4
	Cooked
	Bovine Offal (Heart)	Illumina HiSeq 2000	Bta-miR-1, miR-143-3p, miR-10b-5p, miR-100-5p, miR-99a-5p, miR-486-5p, miR-378a-3p, miR-27b-3p, miR-30a-5p, miR-26a-5p	71
	Porcine Offal (Liver)	Illumina HiSeq 2500	Ssc-miR-122, miR-451, miR-99a, miR-143-3p, miR-26a, let-7a, miR-30a-5p, miR-125b, miR-192, let-7f	67

## Sheet: Table S2B - Dairy
DAIRY
	Colostrum
	Food	Identification method	miRs (in order of ranking)	% mapped
	Bovine Milk (Colostrum)	Illumina HiSeq 2500, 4000, NovaSeqX	let-7a-5p, miR-30a-5p, miR-148a, let-7f, let-7b-5p, miR-26a, miR-181a, miR-22-3p, miR-1246, miR-21-5p	54.5 – 71
	Raw milk
	Bovine Milk	Agilent Microarray, Affymetrix GeneChip Microarray; Illumina HiSeq 2000,2500, 4000; MiSeq 3000; NextSeq 500, NovaSeqX	Bta-miR-148a, miR-30a-5p, let-7a-5p, miR-26a, let-7b, miR-21-5p, miR-200c, miR-22-3p, miR-30d, miR-141	58.6 – 95.7
	Buffalo Milk	Illumina NextSeq, NovaSeqX	Bta-let-7b, miR-1246, miR-11987, miR-148a-3p, miR-2904, let-7a-5p, miR-141, miR-25, miR-21-5p, miR-200a	78.6
	Caprine Milk	Illumina HiSeq, NextSeq 500, GenomEast	Chi-miR-148a, let-7a-5p, miR-30a-5p, miR-21-5p, miR-26a, miR-200a, let-7b-5p, let-7f, miR-141, miR-223	64.2 – 82.4
	Ovine Milk	Illumina NextSeq	Oar-let-7a, miR-200a, miR-148a, let-7b, miR-29a, miR-30a, miR-16b, miR-26a, miR-21, miR-26b	80.5
	Camel milk	Illumina NovaSeqX	Bta-let-7b, let-7a-5p, miR-1246, miR-29b, miR-200c, let-7c, miR-191, let-7f, miR-25, miR-92a-3p
	Processed
	-Ultrasonicated	Illumina NextSeq 500	Bta-miR-320a, miR-122, let-7a-5p, miR-30d, miR-125b, miR-200c, let-7b, miR-21-5p, miR-30a-5p, let-7f	60
	-Skimmed powder	GenomEast	Bta-let-7a-5p, let-7f, miR-30d, let-7b, miR-148a, miR-21-5p, miR-148d, miR-30a-5p, miR-200c, miR-26a	58.4
	Butter	Illumina HiSeq 4000	Bta-miR-10b-5p, miR-22-3p, miR-148a-3p, miR-133a-3p, miR-30a-5p, miR-378-5p, miR-486-5p, miR-26a-5p, let-7a-5p, miR-143-3p	~ 64
	Infant formula	Illumina NovaSeqX	Bta-let-7a-5p, let-7b, let-7f, miR-1246, miR-2887, miR-11975, let-7c, miR-11976, miR-200c, miR-2478 ¶, miR-11980 ¶	44.8

## Sheet: Table S2C - Seafood
SEAFOOD
	Raw
	Food	Identification method	miRs (in order of ranking)	% mapped
	Nile Tilapia muscle	SOLiD Sequencing	Oni-miR-1, miR-206, miR-199, miR-22a, miR-214, miR-125b, miR-133a, miR-130c, miR-126, miR-17a	61.1
	Pearl Oyster	Illumina HiSeq Xten	Let-7-x, miR-100-x, miR-125-x, miR-184-y, miR-100-z, miR-99-x, miR-26-x, miR-30-x, miR-71-x, miR-27-y	83.7
	Sea Cucumber	Illumina HiSeq 2500	spu-miR-92b-3p, miR-184, efu-miR-92a, spu-miR-92a, miR-125-5p, miR-92b-3p_1, miR-2011, pmi-miR-2006-5p, spu-miR-252b, spu-miR-92b-3p_2	83.8

## Sheet: Table S3 - Unique miRNA targets
Targets of selectively abundant miRNAs in each food types
Bold genes are shared/exclusive/common targets
Lean Meat			Meat Fat			Meat Offal			Dairy			Seafood
target symbol	no of miRNAs		target symbol	no of miRNAs		target symbol	no of miRNAs		target symbol	no of miRNAs		target symbol	no of miRNAs
A2M	3		AAK1	3		AASDHPPT	3		ABCD3	6		ABAT	4
AARS1	3		AARS1	3		ABCA2	3		ACACA	6		ABCC5	4
ABLIM3	3		ABCA1	3		ABCE1	3		ADAMTS9	6		ACACA	4
ACACA	3		ABCC3	3		ACBD3	3		AKAP11	6		ADAM23	4
ACAT2	3		ABCC5	3		ACBD5	3		AMFR	6		ADNP2	4
ACER3	3		ABCF1	3		ACTB	3		ANKRD52	6		ADSS2	4
ACLY	3		ABHD10	3		ACTN1	3		ARID1A	6		AGAP1	4
ACTR2	3		ABHD2	3		ACTN4	3		ARIH1	6		AGO2	4
ADGRG1	3		ABI2	3		ACVR2B	3		ASH1L	6		AMMECR1L	4
ADGRL3	3		ABL1	3		ADPGK	3		ASXL1	6		ANKRD52	4
ADNP	3		ABL2	3		AGO2	3		ATP6AP2	6		APBB2	4
AFF4	3		ACACA	3		AHNAK	3		BIRC6	6		APPBP2	4
AFTPH	3		ACAT2	3		AKAP12	3		BLTP1	6		AQP4	4
AGPAT3	3		ACBD3	3		ALCAM	3		BOD1L1	6		ARL8B	4
AKAP11	3		ACER3	3		ARF6	3		BTAF1	6		ATF2	4
AKAP12	3		ACIN1	3		ARHGAP5	3		BTBD7	6		BCL2L1	4
AKAP6	3		ACLY	3		ARID1A	3		BTG2	6		BCL6	4
ALCAM	3		ACOX1	3		ARID4B	3		C21orf91	6		BCL9L	4
AMIGO2	3		ACTG1	3		ASH1L	3		CALU	6		BHLHE40	4
ANK3	3		ACTN1	3		ASPH	3		CAMSAP2	6		BLTP1	4
ANKRD28	3		ACTN4	3		ATXN7	3		CCND2	6		BPTF	4
ANKRD50	3		ACTR10	3		BICD1	3		CDK2	6		BSN	4
ANKRD52	3		ACTR2	3		BMPR2	3		CFL2	6		CALM1	4
ANPEP	3		ACTR3	3		BPTF	3		CHD2	6		CAMK1D	4
AP1AR	3		ACVR1B	3		BYSL	3		CHD8	6		CAND1	4
AP2B1	3		ADAM10	3		CCND1	3		CNOT6	6		CBX2	4
APEX1	3		ADAM19	3		CCT5	3		COPA	6		CCND1	4
APPBP2	3		ADAM9	3		CDCA4	3		CPEB4	6		CCNI	4
AQR	3		ADAMTS1	3		CEP19	3		CREBBP	6		CDK12	4
ARHGAP18	3		ADAMTS3	3		CFL2	3		DCP2	6		CDYL	4
ARL1	3		ADAMTS9	3		CHD8	3		DICER1	6		CEBPZ	4
ARL5B	3		ADCY1	3		CHM	3		DLC1	6		CEMIP2	4
ARL6IP1	3		ADCY3	3		CIT	3		DMXL1	6		CEP170B	4
ARPC5	3		ADCY6	3		CLCN3	3		DNAJC13	6		CHD2	4
ASAH1	3		ADCY7	3		CLPTM1	3		DPY19L4	6		CIT	4
ATF6	3		ADCY9	3		CLSPN	3		DST	6		CLSTN2	4
ATIC	3		ADGRA3	3		CLTC	3		EEF2	6		DDB1	4
ATOSB	3		ADGRE5	3		CMSS1	3		ENC1	6		DIAPH1	4
ATP13A3	3		ADGRG6	3		COG3	3		EPB41L3	6		DICER1	4
ATP1A1	3		ADGRL2	3		COG5	3		EPC2	6		DPYD	4
ATP2B1	3		ADGRL3	3		COPA	3		ERBIN	6		DYNC1H1	4
ATP6AP2	3		ADGRL4	3		CPSF6	3		FBXW7	6		ELF1	4
ATP6V1A	3		ADNP	3		CTR9	3		FNIP1	6		EPRS1	4
ATXN2	3		ADPRHL1	3		CUL5	3		FOXJ3	6		ESR1	4
B3GALT1	3		AFF4	3		DCUN1D1	3		FRMD6	6		FAM199X	4
B4GAT1	3		AFTPH	3		DDR1	3		FRS2	6		FBXO28	4
BCAR3	3		AGFG1	3		DDX17	3		G2E3	6		FGD4	4
BCL2L1	3		AGO1	3		DDX6	3		GAN	6		GAPVD1	4
BECN1	3		AGO2	3		DENND5B	3		HECTD1	6		GLCCI1	4
BICC1	3		AGO3	3		DHX15	3		HERC1	6		GNB1	4
BICRAL	3		AGO4	3		DLAT	3		HIPK3	6		GRIN2A	4
BMP2K	3		AGPAT5	3		DMXL1	3		HIVEP2	6		GRIN2B	4
BNIP3L	3		AGRN	3		DPYSL2	3		HSP90AB1	6		GSK3A	4
BPGM	3		AHNAK	3		DROSHA	3		HSPA4	6		GSPT1	4
BPTF	3		AKAP10	3		DST	3		IGF1R	6		GTF3C1	4
BRWD1	3		AKAP11	3		DYNC1H1	3		ILF3	6		HEATR5A	4
BTBD3	3		AKAP12	3		DYNLL2	3		INO80D	6		HERC2	4
BTG3	3		AKAP13	3		DYRK1A	3		IPO5	6		HIPK1	4
BZW1	3		AKAP6	3		E2F3	3		IREB2	6		HIRA	4
C11orf24	3		AKAP9	3		E2F8	3		IRS1	6		HLTF	4
C18orf21	3		AKIRIN1	3		EEA1	3		JUN	6		HTT	4
C18orf54	3		AKT1	3		EFR3A	3		KBTBD2	6		HUWE1	4
C1GALT1C1	3		ALCAM	3		EIF3A	3		KDM3B	6		IFFO2	4
C2CD2	3		ALDH2	3		EIF4G2	3		KIF11	6		INPP5F	4
CABLES1	3		ALDH5A1	3		EIF5	3		LATS2	6		IPO7	4
CAMK2B	3		ALDH9A1	3		EMB	3		LCOR	6		IRF2BP2	4
CAMSAP1	3		ALG2	3		EMC7	3		LRP6	6		KAT6A	4
CAPRIN2	3		ALG3	3		EMP1	3		MAP1B	6		KCTD16	4
CAV1	3		ALMS1	3		FAM120A	3		MBNL1	6		KDM4A	4
CBLB	3		AMER1	3		FBN1	3		MDM2	6		KDM6A	4
CCDC50	3		AMOTL1	3		FBXW2	3		MED13L	6		KIF13A	4
CCDC88A	3		AMOTL2	3		FLNB	3		MT-ATP6	6		KLF12	4
CCN2	3		ANGEL1	3		FLOT1	3		MT-CO1	6		KPNB1	4
CCNB1	3		ANKHD1	3		FNDC3B	3		MT-ND5	6		LBR	4
CCNC	3		ANKIB1	3		FOXJ3	3		MYC	6		LDLR	4
CCT4	3		ANKRA2	3		FSCN1	3		NAA15	6		LGALSL	4
CCT8	3		ANKRD12	3		FUBP1	3		NFAT5	6		LIFR	4
CD2AP	3		ANKRD17	3		GANAB	3		NFIA	6		LMBRD2	4
CD55	3		ANKRD28	3		GID8	3		NIPBL	6		LRFN5	4
CDC42	3		ANKRD33B	3		GPRC5A	3		NOTCH2	6		LSM14A	4
CDC5L	3		ANKRD46	3		HDLBP	3		NPTX1	6		MAN1A2	4
CDK17	3		ANKRD50	3		HECTD1	3		NSD3	6		MAP1LC3B	4
CDK5R1	3		ANKRD52	3		HIPK2	3		NUP153	6		MAPK6	4
CERK	3		ANLN	3		HMGCS1	3		OGT	6		MFSD6	4
CERS2	3		ANP32A	3		HNRNPAB	3		PAM	6		MGA	4
CHD2	3		ANP32B	3		HNRNPDL	3		PANK3	6		MT-CO1	4
CHMP1B	3		ANP32E	3		HNRNPF	3		PCF11	6		MTHFD1	4
CHMP3	3		AOC2	3		HSP90B1	3		PCGF5	6		MYC	4
CKAP4	3		AP1G1	3		HSPA4	3		PDS5B	6		MYT1L	4
CKMT2	3		AP2A1	3		HTT	3		PHC3	6		NCAPD3	4
CLIP1	3		AP2B1	3		HUWE1	3		PNISR	6		NCBP3	4
CLMP	3		APBA1	3		IFRD1	3		PPFIBP1	6		NCOA1	4
CLTC	3		APEH	3		IGF1R	3		PPP4R1	6		NCOR1	4
CMTM3	3		API5	3		IGFBP4	3		PPP6R3	6		NFIC	4
CMTM4	3		APLP2	3		ILRUN	3		PPT2	6		NKRF	4
CMTM6	3		APMAP	3		ITGAV	3		PRKACB	6		NUP188	4
CNN2	3		APP	3		ITPRID2	3		PRKDC	6		NYAP2	4
CNNM1	3		APPBP2	3		JADE1	3		PRPF8	6		ORC5	4
CNOT6	3		AR	3		KIAA1958	3		PTBP2	6		OSBPL11	4
CNOT9	3		ARCN1	3		KLHL15	3		PTEN	6		PAFAH1B1	4
CNTN1	3		AREG	3		KMT2D	3		PTPRD	6		PCM1	4
CNTNAP1	3		ARF1	3		KPNA4	3		RBM22	6		PCNX1	4
COL1A1	3		ARF3	3		KPNA6	3		RC3H1	6		PCNX3	4
COL3A1	3		ARF4	3		LCP1	3		RNF13	6		PDS5A	4
COL4A1	3		ARFGAP1	3		LDLRAD3	3		RSF1	6		PHC3	4
COL8A1	3		ARFGEF1	3		LIMK1	3		SBNO1	6		PHYHIPL	4
COPB2	3		ARFGEF2	3		LIN7C	3		SESN3	6		PKM	4
COPS2	3		ARHGAP19	3		LMNB2	3		SGK1	6		PLAGL2	4
COPS3	3		ARHGAP26	3		LMO7	3		SLC20A1	6		POLR1A	4
CORO1C	3		ARHGAP29	3		MACF1	3		SLC4A7	6		PPP2R5C	4
COX7C	3		ARHGAP32	3		MADD	3		SLC5A3	6		PRKCB	4
CPD	3		ARHGEF12	3		MAN2A1	3		SMARCA2	6		PRKCI	4
CPNE8	3		ARHGEF17	3		MAP3K1	3		SOCS4	6		PRPF8	4
CREBL2	3		ARHGEF2	3		MAPK9	3		SON	6		PRR12	4
CREBRF	3		ARID1A	3		MCL1	3		SP1	6		PTAR1	4
CRTC3	3		ARID2	3		MDM2	3		SP4	6		PTPN13	4
CSDE1	3		ARID3A	3		MED13	3		SPTBN1	6		PTPRK	4
CSNK2A2	3		ARID4B	3		MED13L	3		TASOR	6		PWWP2A	4
CTDSP2	3		ARID5B	3		MFSD6	3		TCERG1	6		QKI	4
CUL4B	3		ARIH1	3		MIER3	3		TENT4B	6		RAI1	4
CXCR4	3		ARL1	3		MLEC	3		TGFBR1	6		RC3H2	4
DCBLD1	3		ARL4A	3		MT-ND5	3		TMEM170B	6		RER1	4
DDHD2	3		ARL4C	3		MTDH	3		TMPO	6		RPRD2	4
DDIT4	3		ARL5B	3		MTMR4	3		TP53INP1	6		RPTOR	4
DDX3Y	3		ARMCX2	3		MXI1	3		TRAM1	6		RTTN	4
DDX56	3		ARNT2	3		MYC	3		TRIM28	6		SCN1A	4
DENND5B	3		ARPC2	3		MYCBP2	3		TRPS1	6		SCN3A	4
DHX36	3		ARPP19	3		MYH9	3		TUBB	6		SCYL2	4
DLGAP4	3		ARRB2	3		MYO10	3		TXNIP	6		SELENOS	4
DNAJA1	3		ARRDC3	3		NCEH1	3		U2SURP	6		SF1	4
DNAJB14	3		ARRDC4	3		NDFIP2	3		UBE4A	6		SKI	4
DNER	3		ARSB	3		NEMP1	3		UNC80	6		SLAIN2	4
DNM1	3		ASB1	3		NET1	3		USP22	6		SLC38A2	4
DNMT3A	3		ASCC3	3		NFAT5	3		USP9X	6		SLC7A6	4
DOCK10	3		ASH1L	3		NFIC	3		VCPIP1	6		SMARCA2	4
DPY19L3	3		ASNS	3		NKRF	3		WDFY3	6		SMG7	4
DPYD	3		ASPH	3		NOLC1	3		WNK1	6		SND1	4
DUSP1	3		ASXL3	3		NOTCH1	3		YTHDF3	6		SPAG9	4
DYNC2H1	3		ATAD1	3		NPTXR	3		ZBTB18	6		SPIN1	4
E2F3	3		ATAD2B	3		NR1D2	3		ZBTB20	6		STAM	4
EDEM1	3		ATAD5	3		NUCKS1	3		ZFHX3	6		STT3A	4
EEA1	3		ATF1	3		NUDT3	3		ZNF148	6		TAF10	4
EFEMP1	3		ATF2	3		P4HB	3		ZNF518B	6		TASOR2	4
EFR3A	3		ATF7IP	3		PAPOLA	3		ZZZ3	6		TET3	4
EIF1B	3		ATG12	3		PCDH19	3		AAK1	5		THOC2	4
EIF4A1	3		ATG3	3		PEA15	3		AARS1	5		TMEM209	4
EIF4A2	3		ATL2	3		PGAM1	3		ABL1	5		TNRC6B	4
EIF4G2	3		ATL3	3		PIEZO1	3		ABL2	5		TNRC6C	4
ELAVL1	3		ATM	3		PLAGL2	3		ACIN1	5		TOB2	4
ELK3	3		ATP11C	3		PODXL	3		ACSL3	5		TOMM70	4
ELK4	3		ATP13A1	3		POGLUT3	3		ACTB	5		TOP2B	4
ELL2	3		ATP2A2	3		POLR1A	3		ACTR2	5		TPP1	4
ELOVL5	3		ATP2B1	3		POP7	3		ACVR2A	5		TRPC4AP	4
EMP1	3		ATP2B2	3		POU2F1	3		ACVR2B	5		TRRAP	4
EMP2	3		ATP2C1	3		PPP6C	3		ADAM10	5		TULP4	4
ENC1	3		ATP5F1A	3		PRKD3	3		ADCY9	5		TXNL1	4
ENPP2	3		ATP5F1E	3		PRPF40A	3		ADGRE5	5		UBE4A	4
EPB41L1	3		ATP5MC3	3		PSMC3	3		ADGRG1	5		UBQLN1	4
EPHA2	3		ATP6V1A	3		PTBP3	3		ADGRG6	5		UGCG	4
EPHA4	3		ATP6V1B2	3		PTEN	3		ADRA2A	5		UNC13A	4
EPHA5	3		ATP6V1C1	3		PTGR3	3		AFF4	5		USP14	4
EPHB2	3		ATP6V1G1	3		PTPRZ1	3		AGAP1	5		VAPB	4
ERC1	3		ATP8A1	3		PURA	3		AGO2	5		VMP1	4
ERG	3		ATRN	3		RAB11FIP1	3		AK4	5		VPS13A	4
EXOC6B	3		ATRX	3		RAB7A	3		AKAP12	5		VTI1B	4
F2RL1	3		ATXN1	3		RABEP1	3		ALCAM	5		WASL	4
FAF2	3		ATXN10	3		RBM12	3		ANKFY1	5		XPO5	4
FAM117B	3		ATXN1L	3		RBM25	3		ANKRD17	5		XPOT	4
FAM131A	3		ATXN7L3	3		RETREG2	3		ANKRD28	5		YWHAE	4
FAM136A	3		ATXN7L3B	3		RPS6KB1	3		ANKRD44	5		YWHAG	4
FAM171A1	3		AVL9	3		RREB1	3		ANKRD50	5		ZBTB11	4
FAM193B	3		AXL	3		SEC23B	3		ANLN	5		ZBTB20	4
FAM3C	3		AZIN1	3		SEL1L	3		ANP32E	5		ZBTB24	4
FAM83H	3		B3GALNT1	3		SERTAD2	3		AP1G1	5		ZDHHC17	4
FAS	3		B3GALT5	3		SETD2	3		AP2B1	5		ZMIZ1	4
FASN	3		B4GALT1	3		SF3B2	3		APBB2	5		ZNF711	4
FBH1	3		B4GALT3	3		SLC12A2	3		APC	5		ZZZ3	4
FBL	3		B4GALT5	3		SLC16A7	3		APLP2	5		AAGAB	3
FBN1	3		B4GALT6	3		SLC2A1	3		APPBP2	5		AARS1	3
FBN2	3		BAG2	3		SLC7A2	3		ARAP2	5		AASDHPPT	3
FBXO21	3		BAG5	3		SMAD4	3		ARFGEF2	5		ABCA1	3
FGFR1	3		BAG6	3		SMAD5	3		ARFGEF3	5		ABCB7	3
FHIP2A	3		BAHD1	3		SMARCA2	3		ARHGAP35	5		ABCC9	3
FKBP14	3		BARD1	3		SMURF1	3		ARID4A	5		ABCE1	3
FKBP4	3		BAX	3		SOCS7	3		ARID4B	5		ABCF2	3
FLVCR1	3		BAZ1B	3		SOX9	3		ARL2BP	5		ABHD10	3
FMNL2	3		BAZ2A	3		SP4	3		ARL5B	5		ABHD13	3
FN1	3		BAZ2B	3		SPAG9	3		ARL8B	5		ABHD18	3
FOSB	3		BCAP29	3		SPEN	3		ARPC2	5		ABHD2	3
FOSL2	3		BCAS3	3		SPRED1	3		ARPP19	5		ABI2	3
FOXL2	3		BCCIP	3		SPTAN1	3		ARRDC3	5		ABL2	3
FOXP1	3		BCL11B	3		SPTBN1	3		ATF6	5		ABLIM1	3
FOXP4	3		BCL2L11	3		SRGAP2	3		ATL3	5		ABRACL	3
FRMD6	3		BCL2L13	3		SRRM2	3		ATM	5		ABRAXAS2	3
FRYL	3		BCL9	3		SRSF9	3		ATP11C	5		ACAP2	3
FSCN1	3		BCLAF1	3		SSRP1	3		ATP2A2	5		ACBD5	3
FSTL1	3		BCOR	3		STAM	3		ATP2C1	5		ACLY	3
FTSJ3	3		BDKRB2	3		STIP1	3		ATP5MC3	5		ACOX1	3
FZD3	3		BDP1	3		SYN3	3		ATP6V1A	5		ACSL3	3
G3BP2	3		BFAR	3		SYNCRIP	3		ATRN	5		ACSL4	3
GABRA1	3		BHLHE40	3		SYT1	3		ATRX	5		ACSL6	3
GAD1	3		BIRC6	3		TAOK1	3		ATXN1	5		ACTB	3
GANAB	3		BIVM-ERCC5	3		TBC1D14	3		ATXN7	5		ACTG1	3
GCNT2	3		BLTP2	3		TBC1D23	3		ATXN7L3	5		ACTL6A	3
GHITM	3		BLTP3A	3		TFRC	3		AXL	5		ACTR2	3
GLI1	3		BLTP3B	3		TGFBR2	3		BAZ2A	5		ACVR2A	3
GLI3	3		BMI1	3		THRAP3	3		BAZ2B	5		ACVR2B	3
GLYR1	3		BMP2K	3		TIAL1	3		BBX	5		ADAM10	3
GNAS	3		BMPR2	3		TM9SF3	3		BCL2	5		ADAM12	3
GNB4	3		BNIP2	3		TMEM33	3		BCL2L13	5		ADAM17	3
GNPTAB	3		BORCS5	3		TMTC3	3		BCL9	5		ADAM19	3
GOLM2	3		BPNT2	3		TNRC6C	3		BCL9L	5		ADAM22	3
GPD2	3		BPTF	3		TOP2B	3		BCLAF1	5		ADAM9	3
GPM6A	3		BRAF	3		TP53BP1	3		BCOR	5		ADAMTS1	3
GRB2	3		BRD2	3		TTN	3		BICD2	5		ADAMTS12	3
GRIA1	3		BRD4	3		TUBB4B	3		BICRAL	5		ADAMTS3	3
GSPT1	3		BRPF3	3		TXLNA	3		BMPR2	5		ADAMTS9	3
GTF3C1	3		BRWD1	3		UBE2K	3		BRWD3	5		ADAR	3
HADHA	3		BRWD3	3		UCK2	3		C5orf15	5		ADARB1	3
HAPLN1	3		BSDC1	3		UHMK1	3		C5orf24	5		ADAT1	3
HAS2	3		BTAF1	3		UNG	3		C6orf62	5		ADCY1	3
HAUS2	3		BTBD1	3		USP11	3		CAD	5		ADCY2	3
HCN4	3		BTBD3	3		USP24	3		CALM1	5		ADCY5	3
HEATR1	3		BTBD7	3		USP5	3		CALR	5		ADCY6	3
HEATR6	3		BTBD9	3		UTRN	3		CAMK2G	5		ADCY9	3
HECTD1	3		BTF3	3		VGLL4	3		CAND1	5		ADD3	3
HECTD4	3		BTG2	3		WASHC4	3		CAPRIN1	5		ADGRB2	3
HERC1	3		BTRC	3		XPO1	3		CASP2	5		ADGRE5	3
HIF1A	3		BUB1	3		YME1L1	3		CBL	5		ADGRF5	3
HIPK2	3		BUB3	3		ZBTB10	3		CBLL1	5		ADGRG6	3
HMGCS1	3		BZW1	3		ZBTB18	3		CBX1	5		ADGRL3	3
HMOX2	3		C18orf54	3		ZBTB33	3		CBX4	5		ADGRL4	3
HNRNPA2B1	3		C1orf174	3		ZBTB4	3		CCDC117	5		ADNP	3
HS2ST1	3		C1orf21	3		ZBTB43	3		CCDC47	5		ADO	3
HSP90AB1	3		C2CD5	3		ZCCHC14	3		CCND1	5		ADORA2B	3
HSPA4L	3		C5orf15	3		ZEB2	3		CCNE2	5		ADSL	3
HSPH1	3		CACUL1	3		ZFP36	3		CCNG1	5		AFF1	3
HUWE1	3		CAD	3		ZFYVE16	3		CCNT1	5		AFF2	3
HYCC2	3		CADM2	3		ZNF318	3		CCNT2	5		AFF3	3
IDE	3		CADPS	3		ZNF516	3		CCSER2	5		AFF4	3
IDH1	3		CALM1	3		ZNF638	3		CCT8	5		AFP	3
IDH2	3		CALM3	3		ZNF703	3		CDC25A	5		AFTPH	3
IFRD1	3		CALR	3		ZNF721	3		CDC27	5		AGFG1	3
IGF2BP3	3		CAMK2A	3		ZNRF3	3		CDC42	5		AGL	3
IGFBP4	3		CAMKK2	3		AAK1	2		CDC42BPA	5		AGO1	3
IL6ST	3		CAMLG	3		ABCB10	2		CDH1	5		AGO4	3
IMPA1	3		CAMSAP2	3		ABCC3	2		CDH11	5		AGPAT5	3
IPO7	3		CAND1	3		ABCF2	2		CDK13	5		AHCY	3
ITGA2	3		CANX	3		ABCG1	2		CDK17	5		AHDC1	3
ITGA3	3		CAP1	3		ABCG2	2		CDK6	5		AHNAK	3
ITGAV	3		CAPN2	3		ABHD8	2		CDYL2	5		AHR	3
ITGB8	3		CAPRIN1	3		ABI2	2		CELF1	5		AHSA1	3
ITPKB	3		CAPZA1	3		ABR	2		CELSR1	5		AK4	3
ITPRIP	3		CARNMT1	3		ACAA2	2		CEP41	5		AK5	3
ITPRIPL2	3		CASC3	3		ACACA	2		CERS6	5		AKAP10	3
ITSN2	3		CASK	3		ACADSB	2		CHD4	5		AKAP11	3
JAG1	3		CASP3	3		ACAP3	2		CHD6	5		AKAP13	3
JUN	3		CAVIN1	3		ACAT2	2		CHD7	5		AKAP6	3
JUNB	3		CBLL1	3		ACIN1	2		CHD9	5		AKAP9	3
KALRN	3		CBX3	3		ACLY	2		CLCN5	5		AKIRIN1	3
KAT6B	3		CBX5	3		ACSL4	2		CLOCK	5		AKIRIN2	3
KCTD12	3		CBX6	3		ACTL6B	2		CLTC	5		AKT1	3
KCTD16	3		CCAR1	3		ACTR3	2		CNEP1R1	5		AKT2	3
KCTD20	3		CCAR2	3		ACVR2A	2		CNIH1	5		ALAD	3
KDELR3	3		CCDC117	3		ADAM17	2		CNOT1	5		ALCAM	3
KDM2A	3		CCDC186	3		ADAR	2		CNTNAP1	5		ALDH1A3	3
KDM5B	3		CCDC47	3		ADCY6	2		COG3	5		ALDH3A2	3
KDM5C	3		CCDC50	3		ADD3	2		COPB1	5		ALDH9A1	3
KHSRP	3		CCDC71L	3		ADGRB1	2		CPD	5		ALG9	3
KIAA0040	3		CCDC80	3		ADGRG6	2		CPEB3	5		AMBRA1	3
KIAA0232	3		CCDC93	3		ADGRL1	2		CPSF7	5		AMIGO2	3
KIF5C	3		CCNB2	3		ADGRL2	2		CRIM1	5		AMOTL2	3
KIFAP3	3		CCND1	3		ADIPOR1	2		CRYBG1	5		AMPD2	3
KIRREL1	3		CCND2	3		ADNP	2		CSDE1	5		AMPH	3
KLF10	3		CCNE2	3		AEBP1	2		CTDSPL	5		ANAPC16	3
KLF2	3		CCNF	3		AEN	2		CTDSPL2	5		ANAPC7	3
KLF6	3		CCNG1	3		AFAP1	2		CTNNB1	5		ANGEL1	3
KLHL15	3		CCNJ	3		AFDN	2		CUX1	5		ANKFY1	3
KLHL42	3		CCNK	3		AFF4	2		CYFIP1	5		ANKHD1	3
KMT2A	3		CCNT2	3		AGL	2		CYP1B1	5		ANKHD1-EIF4EBP3	3
KPNA6	3		CCNY	3		AGO4	2		DCAF1	5		ANKIB1	3
KPNB1	3		CCP110	3		AGPAT1	2		DCAF7	5		ANKMY2	3
LAMB1	3		CCSAP	3		AGPAT3	2		DCUN1D3	5		ANKRA2	3
LDB1	3		CCT3	3		AGPAT5	2		DDB1	5		ANKRD12	3
LGI2	3		CCT5	3		AGPS	2		DDHD2	5		ANKRD13C	3
LGR5	3		CCT7	3		AGRN	2		DDIT4	5		ANKRD17	3
LHFPL2	3		CD164	3		AGTPBP1	2		DDOST	5		ANKRD28	3
LIG4	3		CD2AP	3		AHCYL1	2		DDR1	5		ANKRD40	3
LIN7C	3		CD44	3		AIFM1	2		DDX17	5		ANKRD44	3
LMNB1	3		CD46	3		AK4	2		DDX39B	5		ANKRD50	3
LMOD2	3		CD99	3		AKAP7	2		DEK	5		ANKS1A	3
LNPK	3		CDC20	3		AKAP9	2		DENND4C	5		ANLN	3
LPGAT1	3		CDC42	3		AKIRIN1	2		DENND6A	5		ANP32A	3
LRP1	3		CDC42BPA	3		AKT1	2		DEPDC1B	5		ANP32E	3
LRP1B	3		CDC73	3		ALDH18A1	2		DHX15	5		ANXA11	3
LRP2	3		CDCP1	3		ALDH5A1	2		DHX40	5		ANXA7	3
LRRC58	3		CDH1	3		ALG10B	2		DIP2B	5		AP1AR	3
LTBP1	3		CDH2	3		ALG13	2		DNAJA1	5		AP1G1	3
LUC7L3	3		CDH20	3		ALG3	2		DNAJC6	5		AP2A1	3
MACF1	3		CDK12	3		ALG9	2		DNAJC8	5		AP2B1	3
MAD2L1BP	3		CDK13	3		ALOX5AP	2		DNMBP	5		AP2S1	3
MAGEE1	3		CDK4	3		AMMECR1	2		DOCK5	5		AP3B1	3
MAP1A	3		CDK6	3		AMMECR1L	2		DOP1A	5		AP3D1	3
MAP1B	3		CDV3	3		AMOTL1	2		DPP8	5		AP3M1	3
MAP3K11	3		CDYL	3		AMOTL2	2		DPY19L1	5		AP4E1	3
MAP3K2	3		CEBPZ	3		ANGPT2	2		DR1	5		AP5M1	3
MAPRE1	3		CECR2	3		ANK2	2		DSG2	5		AP5Z1	3
MARF1	3		CELF1	3		ANK3	2		DUSP6	5		APAF1	3
MBNL2	3		CELSR3	3		ANKLE2	2		DYNC1H1	5		APC	3
MBTPS1	3		CEMIP2	3		ANKRD11	2		E2F7	5		API5	3
MCL1	3		CENPB	3		ANKRD13A	2		EDC4	5		APLP2	3
MDM2	3		CENPI	3		ANKRD13C	2		EFR3A	5		APMAP	3
MDN1	3		CENPP	3		ANKRD28	2		EGFR	5		APP	3
MECOM	3		CEP170B	3		ANKRD33B	2		EGR3	5		APPL1	3
MED12L	3		CEP350	3		ANKRD52	2		EIF2S1	5		APPL2	3
MEST	3		CEP41	3		ANKRD6	2		EIF4EBP2	5		AQR	3
MET	3		CEP70	3		ANKS1A	2		EIF4G1	5		AR	3
MFHAS1	3		CEP85L	3		ANPEP	2		EIF4G2	5		ARCN1	3
MLLT10	3		CEPT1	3		ANXA5	2		EIF4G3	5		ARF1	3
MON2	3		CFH	3		AP1G1	2		ELAVL2	5		ARF4	3
MOSPD2	3		CFL2	3		AP1M2	2		ELK3	5		ARFGEF1	3
MPDZ	3		CHAF1A	3		AP2B1	2		ELL2	5		ARFGEF2	3
MRPL9	3		CHD1	3		AP2M1	2		ELOVL6	5		ARFGEF3	3
MRTFB	3		CHD2	3		AP3D1	2		ELP1	5		ARFIP1	3
MSANTD3-TMEFF1	3		CHD4	3		APEX2	2		EML4	5		ARHGAP11A	3
MSN	3		CHD7	3		APH1A	2		ENTPD7	5		ARHGAP11A-SCG5	3
MTF2	3		CHD8	3		APPBP2	2		EP300	5		ARHGAP12	3
MTMR4	3		CHD9	3		APPL1	2		EPAS1	5		ARHGAP21	3
MTPN	3		CHERP	3		AQR	2		EPHA2	5		ARHGAP26	3
MVP	3		CHKA	3		ARAP1	2		EPHA5	5		ARHGAP32	3
MYCBP2	3		CHL1	3		ARF1	2		EPRS1	5		ARHGAP35	3
NAV1	3		CHMP1B	3		ARF4	2		ERMP1	5		ARHGAP5	3
NCAM2	3		CHMP2B	3		ARFGEF1	2		ESYT2	5		ARHGEF10	3
NCOR2	3		CHRM3	3		ARHGAP19	2		EVI5	5		ARHGEF12	3
NDFIP1	3		CHST15	3		ARHGAP21	2		F3	5		ARHGEF18	3
NDRG3	3		CHST2	3		ARHGAP23	2		FAM13B	5		ARHGEF9	3
NDUFS1	3		CHSY1	3		ARHGAP32	2		FAM168B	5		ARID1A	3
NEK7	3		CHSY3	3		ARHGAP35	2		FAM199X	5		ARID1B	3
NEO1	3		CIZ1	3		ARHGEF10	2		FAM220A	5		ARID2	3
NFATC2	3		CKAP4	3		ARHGEF11	2		FAT1	5		ARID3A	3
NFX1	3		CKAP5	3		ARHGEF40	2		FAT4	5		ARID4A	3
NIPA1	3		CLASP2	3		ARHGEF7	2		FBXL19	5		ARID4B	3
NLGN2	3		CLCN4	3		ARID2	2		FBXO11	5		ARID5B	3
NOTCH1	3		CLDN12	3		ARID5B	2		FBXO33	5		ARIH1	3
NPEPPS	3		CLDND1	3		ARIH1	2		FBXO42	5		ARIH2	3
NRBP1	3		CLOCK	3		ARL3	2		FBXW11	5		ARL1	3
NRP1	3		CLP1	3		ARL4C	2		FEM1B	5		ARL2BP	3
NRXN1	3		CLPX	3		ARL5B	2		FGFR1	5		ARL4A	3
NSF	3		CLSTN2	3		ARL6IP5	2		FHIP2A	5		ARL4C	3
NSMAF	3		CLSTN3	3		ARL8B	2		FMR1	5		ARL5B	3
NT5E	3		CLTC	3		ARNT	2		FN1	5		ARL6IP6	3
NUP133	3		CMAS	3		ARPC4	2		FNBP4	5		ARMC1	3
NUP214	3		CMIP	3		ARSK	2		FNDC3B	5		ARMC8	3
NUS1	3		CMTR2	3		ASAP1	2		FOXO1	5		ARMH3	3
OGA	3		CNN2	3		ASAP2	2		FOXO3B	5		ARNT	3
OGDH	3		CNOT1	3		ASB6	2		FUBP1	5		ARNT2	3
OSBP	3		CNOT2	3		ASCC3	2		FYTTD1	5		ARPC5	3
OSBPL8	3		CNOT4	3		ASF1B	2		FZD6	5		ARPP19	3
OSBPL9	3		CNOT6	3		ASRGL1	2		G3BP1	5		ARPP21	3
PAICS	3		CNOT7	3		ASXL1	2		G3BP2	5		ARRDC3	3
PAM	3		CNOT9	3		ASXL3	2		GAB1	5		ARRDC4	3
PANK3	3		CNST	3		ATAD2	2		GABPB1	5		ARSB	3
PAPPA	3		COG6	3		ATAD5	2		GBE1	5		ASAH1	3
PCBP1	3		COL5A2	3		ATG14	2		GCN1	5		ASAP1	3
PCDH1	3		COL6A1	3		ATG2A	2		GEMIN2	5		ASAP2	3
PCDH11X	3		COPB1	3		ATG4A	2		GFPT1	5		ASB1	3
PCDH7	3		COPG1	3		ATG9A	2		GGNBP2	5		ASB3	3
PCDH9	3		CORO1C	3		ATL2	2		GHITM	5		ASCC3	3
PCDHGA1	3		COX15	3		ATL3	2		GJA1	5		ASH1L	3
PCDHGA10	3		COX5A	3		ATM	2		GLCCI1	5		ASPH	3
PCDHGA11	3		CPA4	3		ATN1	2		GLG1	5		ASPM	3
PCDHGA12	3		CPEB3	3		ATOSB	2		GNA12	5		ASXL1	3
PCDHGA2	3		CPEB4	3		ATP11A	2		GNA13	5		ASXL2	3
PCDHGA3	3		CPOX	3		ATP1A1	2		GNAQ	5		ASXL3	3
PCDHGA4	3		CPSF2	3		ATP1B1	2		GNB1	5		ATAD2	3
PCDHGA5	3		CPSF6	3		ATP2A2	2		GNB4	5		ATAD2B	3
PCDHGA6	3		CPSF7	3		ATP2B1	2		GOLGA1	5		ATAD5	3
PCDHGA7	3		CPT1A	3		ATP2B4	2		GOLGA4	5		ATAT1	3
PCDHGA8	3		CRAMP1	3		ATP5F1A	2		GOT1	5		ATF1	3
PCDHGA9	3		CRBN	3		ATP5F1B	2		GREB1L	5		ATF6B	3
PCDHGB1	3		CREBBP	3		ATP5MG	2		GRIN2B	5		ATF7	3
PCDHGB2	3		CREM	3		ATP6AP1	2		GSK3B	5		ATF7IP	3
PCDHGB3	3		CRIM1	3		ATP6V0A1	2		GTF2A1	5		ATG12	3
PCDHGB4	3		CRK	3		ATP6V1B2	2		GTF3C2	5		ATG13	3
PCDHGB5	3		CRKL	3		ATP6V1C1	2		HAPSTR1	5		ATG4B	3
PCDHGB6	3		CRYZ	3		ATP8A2	2		HCFC2	5		ATG4C	3
PCDHGB7	3		CSDE1	3		ATRNL1	2		HEATR5A	5		ATG5	3
PCDHGC3	3		CSE1L	3		ATXN2L	2		HECTD4	5		ATL2	3
PCDHGC4	3		CSF1	3		ATXN7L3B	2		HERC2	5		ATL3	3
PCDHGC5	3		CSNK1A1	3		AUTS2	2		HIF1A	5		ATM	3
PCLO	3		CSNK1E	3		B3GALNT1	2		HIF1AN	5		ATMIN	3
PCNP	3		CSNK1G1	3		B3GNT5	2		HIPK1	5		ATP10D	3
PDE1A	3		CSNK2A2	3		B4GALT2	2		HIPK2	5		ATP11A	3
PDGFRB	3		CSRNP3	3		B4GALT6	2		HMGB1	5		ATP11B	3
PDZD8	3		CSTF1	3		B4GAT1	2		HMGCS1	5		ATP13A1	3
PERP	3		CTC1	3		BABAM2	2		HNRNPR	5		ATP13A2	3
PEX5L	3		CTHRC1	3		BAG5	2		HS2ST1	5		ATP13A3	3
PFKL	3		CTNNB1	3		BAG6	2		HSP90AA1	5		ATP1A1	3
PGD	3		CTSB	3		BBC3	2		HSPA1B	5		ATP1A3	3
PGM2	3		CTSC	3		BBS7	2		HSPH1	5		ATP1B1	3
PGM2L1	3		CTSZ	3		BCAR1	2		HTT	5		ATP2A2	3
PGRMC1	3		CTTN	3		BCL11B	2		HUWE1	5		ATP2B1	3
PHACTR3	3		CUL2	3		BCL2L11	2		HYCC2	5		ATP2C1	3
PHLDA1	3		CUL5	3		BCL2L13	2		IARS1	5		ATP5F1B	3
PHTF2	3		CUX1	3		BCL9	2		IARS2	5		ATP5MF-PTCD1	3
PHYHIPL	3		CWC22	3		BCL9L	2		IFT172	5		ATP6V1A	3
PIAS2	3		CXCL8	3		BCOR	2		IKZF2	5		ATP6V1B2	3
PIK3R4	3		CYFIP1	3		BCORL1	2		IL6ST	5		ATP6V1C1	3
PJA2	3		CYRIA	3		BDP1	2		INTS1	5		ATP6V1H	3
PKM	3		DAAM1	3		BGN	2		IPO13	5		ATP7A	3
PLAU	3		DBF4	3		BICDL1	2		IPO7	5		ATP8A1	3
PLCL1	3		DBT	3		BLOC1S6	2		IPO8	5		ATP8A2	3
PLEKHA2	3		DCAF12	3		BLTP1	2		IQCJ-SCHIP1	5		ATP8B1	3
PLEKHA3	3		DCAF6	3		BMI1	2		IRS2	5		ATP9A	3
PLOD2	3		DCAF7	3		BMS1	2		ITCH	5		ATP9B	3
PLXDC2	3		DCP1A	3		BOP1	2		ITGA6	5		ATRN	3
PODXL	3		DCP2	3		BORA	2		ITGB8	5		ATRNL1	3
POLR1B	3		DCTD	3		BRAF	2		ITPRID2	5		ATRX	3
POLR1E	3		DCTN4	3		BRCA1	2		ITSN1	5		ATXN1	3
POLR3A	3		DCUN1D1	3		BRD2	2		JARID2	5		ATXN10	3
POU2F2	3		DCUN1D3	3		BRD3	2		JAZF1	5		ATXN2	3
PPM1H	3		DCUN1D5	3		BRD4	2		JKAMP	5		AUP1	3
PPP1R12A	3		DCX	3		BRPF3	2		JOSD1	5		AVL9	3
PPP2CB	3		DDA1	3		BRWD1	2		KAT6A	5		AXL	3
PPP2R1B	3		DDAH1	3		BRWD3	2		KCTD20	5		AZIN1	3
PPP3CB	3		DDB1	3		BSG	2		KDM7A	5		B3GALNT1	3
PPP4R3B	3		DDI2	3		BTBD7	2		KIAA0232	5		B3GALT2	3
PPP6C	3		DDIT4	3		BTBD9	2		KIAA1549L	5		B4GALT1	3
PPP6R3	3		DDR1	3		BTG1	2		KIDINS220	5		B4GALT3	3
PPTC7	3		DDX17	3		BTG2	2		KLF11	5		B4GALT5	3
PRAF2	3		DDX21	3		BUB3	2		KLF12	5		B4GALT6	3
PRDM16	3		DDX24	3		C11orf58	2		KLF3	5		BAALC	3
PRELID1	3		DDX3X	3		C11orf68	2		KLF6	5		BACH2	3
PREX1	3		DDX46	3		C11orf87	2		KLF7	5		BAG4	3
PRKACB	3		DDX5	3		C16orf46	2		KLHL15	5		BAHD1	3
PRPF4	3		DDX6	3		C1orf43	2		KLHL20	5		BAZ1A	3
PRPS2	3		DENND11	3		C21orf91	2		KMT2A	5		BAZ1B	3
PRRC2B	3		DENND4A	3		C2orf49	2		KMT2B	5		BAZ2B	3
PRRC2C	3		DENND4C	3		C5orf15	2		KMT5B	5		BBS2	3
PSD3	3		DEPDC1	3		C6orf132	2		KPNA3	5		BBX	3
PSIP1	3		DERL2	3		C6orf62	2		LARP4	5		BCL10	3
PSMA7	3		DGKE	3		CACNB1	2		LATS1	5		BCL11A	3
PSMB1	3		DGKH	3		CACUL1	2		LCORL	5		BCL11B	3
PSMC2	3		DHCR24	3		CAD	2		LEMD3	5		BCL2	3
PSMD5	3		DHCR7	3		CALCOCO1	2		LEPR	5		BCL2L11	3
PTBP1	3		DHX15	3		CALM1	2		LGR4	5		BCL2L2	3
PTBP2	3		DHX16	3		CAMK2N1	2		LIFR	5		BCL9	3
PTBP3	3		DHX30	3		CAMKK2	2		LIN54	5		BCLAF1	3
PTGFRN	3		DHX36	3		CAMSAP2	2		LMNA	5		BCOR	3
PTK2	3		DHX40	3		CAND1	2		LMNB1	5		BCR	3
PTPA	3		DHX8	3		CAPN15	2		LONRF2	5		BDNF	3
PTPN3	3		DHX9	3		CAPZA1	2		LPIN1	5		BDP1	3
PTPN9	3		DIAPH1	3		CARMIL1	2		LRRC8A	5		BECN1	3
PTPRB	3		DIAPH3	3		CARNMT1	2		LRRC8B	5		BHLHE41	3
PTPRK	3		DICER1	3		CASK	2		LSM14A	5		BICD1	3
PTPRZ1	3		DIP2C	3		CASP2	2		LUC7L3	5		BIRC2	3
PURA	3		DIS3	3		CASP6	2		LYRM7	5		BIRC3	3
PWWP2A	3		DIXDC1	3		CASP7	2		LYST	5		BIRC6	3
PXDN	3		DKK3	3		CASQ2	2		M6PR	5		BIVM	3
PYGB	3		DLC1	3		CAV1	2		MACF1	5		BIVM-ERCC5	3
QKI	3		DLD	3		CAVIN1	2		MAGED1	5		BLOC1S2	3
RAB34	3		DLG1	3		CBFB	2		MAP2	5		BLTP2	3
RAB5C	3		DLG2	3		CBX5	2		MAP2K4	5		BLTP3A	3
RABGAP1L	3		DLG5	3		CCDC15	2		MAP3K1	5		BLTP3B	3
RAD50	3		DMXL1	3		CCDC28A	2		MAP3K7	5		BMI1	3
RALBP1	3		DMXL2	3		CCDC6	2		MAP4	5		BMP2K	3
RAP1GDS1	3		DNAJB14	3		CCDC7	2		MAP4K4	5		BMPR2	3
RB1CC1	3		DNAJC11	3		CCDC80	2		MAPK1	5		BMT2	3
RBAK	3		DNAJC13	3		CCDC85C	2		MARCHF5	5		BNIP2	3
RBM12	3		DNM1L	3		CCN2	2		MARCHF6	5		BPNT2	3
RBM15	3		DNM2	3		CCNA2	2		MARCHF7	5		BRAF	3
RBM15B	3		DNMT1	3		CCNB1	2		MARCKS	5		BRAP	3
RBM22	3		DNTTIP2	3		CCNO	2		MAT2A	5		BRD1	3
RBM33	3		DOCK1	3		CCNT2	2		MATR3	5		BRD2	3
RBM39	3		DOCK10	3		CCNY	2		MCFD2	5		BRD3	3
RBMXL1	3		DOCK4	3		CCPG1	2		MCL1	5		BRD4	3
RDX	3		DOCK5	3		CCSAP	2		MCM4	5		BRD8	3
RFT1	3		DOCK7	3		CCT3	2		MDH1	5		BRI3BP	3
RFX7	3		DOCK9	3		CCT4	2		MDM4	5		BRIP1	3
RGS4	3		DOT1L	3		CD164	2		MDN1	5		BROX	3
RHOA	3		DPP8	3		CD44	2		MECOM	5		BRPF3	3
RHOQ	3		DPY19L1	3		CD47	2		MED12	5		BRWD1	3
RHOT1	3		DPY19L3	3		CDC14A	2		MED13	5		BRWD3	3
RIMKLA	3		DPYSL2	3		CDC20	2		MED14	5		BTAF1	3
RIMS1	3		DPYSL3	3		CDC25A	2		MEF2D	5		BTBD3	3
RIMS2	3		DROSHA	3		CDC27	2		METTL2A	5		BTBD7	3
RNF11	3		DSEL	3		CDC73	2		MIDN	5		BTBD8	3
RNF115	3		DSG2	3		CDCP1	2		MIER3	5		BTBD9	3
ROCK2	3		DST	3		CDH2	2		MINDY2	5		BTG1	3
RPH3A	3		DSTN	3		CDK1	2		MKNK2	5		BTG2	3
RTKN	3		DSTYK	3		CDK14	2		MMD	5		BTRC	3
RYR2	3		DUS4L-BCAP29	3		CDK4	2		MMP2	5		BZW1	3
SAP18	3		DUSP11	3		CDK5RAP2	2		MMS22L	5		BZW2	3
SAP30L	3		DUSP16	3		CDK6	2		MON2	5		C14orf119	3
SBNO1	3		DYNC1H1	3		CDKAL1	2		MPRIP	5		C19orf12	3
SCAF11	3		DYNC1LI1	3		CDKN1A	2		MRTFB	5		C19orf47	3
SCAP	3		DYNC1LI2	3		CDKN1B	2		MSANTD4	5		C21orf91	3
SCFD1	3		DYNC2H1	3		CDKN2A	2		MTDH	5		C2CD5	3
SCN2A	3		DYNLL2	3		CDR2L	2		MTF2	5		C3orf80	3
SCOC	3		DYNLT1	3		CDT1	2		MTMR12	5		C4orf46	3
SEC62	3		DYRK1A	3		CDYL	2		MTSS1	5		C5orf15	3
SELENOF	3		DYRK2	3		CELSR3	2		MYB	5		C5orf22	3
SEMA3F	3		DYSF	3		CENPF	2		MYCBP2	5		C5orf24	3
SENP2	3		E2F3	3		CENPI	2		MYL12A	5		C6orf136	3
SENP6	3		E2F4	3		CENPO	2		MYO1B	5		C6orf62	3
SEPTIN6	3		E2F7	3		CEP170B	2		MYO5A	5		CAAP1	3
SERPINE1	3		E2F8	3		CEP295	2		NACC2	5		CAB39	3
SESN3	3		EAF1	3		CEP350	2		NAP1L1	5		CABIN1	3
SF3B1	3		EBF3	3		CEP43	2		NARS1	5		CACNA2D1	3
SF3B3	3		ECH1	3		CEP55	2		NBR1	5		CACNB1	3
SF3B6	3		ECT2	3		CEP63	2		NCAPG	5		CACNB2	3
SGK1	3		EDC3	3		CEP76	2		NCKAP1	5		CADM2	3
SGMS2	3		EEA1	3		CEP85L	2		NCOA1	5		CADM4	3
SGPP1	3		EEF1A1	3		CEP97	2		NCOA2	5		CADPS	3
SHISA5	3		EEF1G	3		CERS2	2		NCOA3	5		CADPS2	3
SIRT1	3		EEF2	3		CFL1	2		NCOA4	5		CALM2	3
SLBP	3		EFNA3	3		CGNL1	2		NEDD1	5		CALR	3
SLC23A2	3		EFNA5	3		CHD1	2		NET1	5		CALU	3
SLC25A24	3		EFNB2	3		CHD2	2		NF1	5		CAMK2D	3
SLC25A32	3		EFR3A	3		CHD3	2		NFIX	5		CAMK2G	3
SLC25A39	3		EGFR	3		CHD7	2		NHLRC2	5		CAMKK2	3
SLC26A2	3		EIF1AX	3		CHD9	2		NIPAL3	5		CAMKV	3
SLC30A7	3		EIF2A	3		CHDH	2		NOL9	5		CAMLG	3
SLC33A1	3		EIF2AK1	3		CHML	2		NONO	5		CAMSAP1	3
SLC39A1	3		EIF2S1	3		CHMP7	2		NRCAM	5		CAMSAP2	3
SLC3A2	3		EIF2S2	3		CHTOP	2		NRDC	5		CANX	3
SLC45A1	3		EIF2S3	3		CIAO2B	2		NRP1	5		CAPRIN1	3
SLC4A10	3		EIF3A	3		CIC	2		NSUN3	5		CAPZA1	3
SLC5A3	3		EIF3CL	3		CISD2	2		NT5DC3	5		CARF	3
SLC6A1	3		EIF3D	3		CIZ1	2		NTN4	5		CARM1	3
SLC7A1	3		EIF3E	3		CKAP2	2		NUAK1	5		CARMIL1	3
SLIT1	3		EIF3L	3		CKAP2L	2		NUCKS1	5		CARNMT1	3
SLIT3	3		EIF4A1	3		CKAP4	2		NUFIP2	5		CARS1	3
SMARCA5	3		EIF4A2	3		CKAP5	2		NUP155	5		CASD1	3
SMARCD1	3		EIF4A3	3		CLDN4	2		NUP160	5		CASK	3
SMCHD1	3		EIF4B	3		CLIC4	2		NUP188	5		CASP3	3
SMG8	3		EIF4E2	3		CLINT1	2		NUP210	5		CAT	3
SNAP29	3		EIF4G1	3		CLIP1	2		NUP43	5		CAV1	3
SNAP91	3		EIF5B	3		CLIP2	2		NUP98	5		CBLL1	3
SNAPC3	3		ELAVL1	3		CLIP4	2		OGA	5		CBX3	3
SOCS6	3		ELAVL2	3		CLN6	2		ORMDL1	5		CBX5	3
SORBS1	3		ELK3	3		CLPB	2		OSBPL11	5		CCAR1	3
SORL1	3		ELL2	3		CLSTN1	2		OSBPL6	5		CCDC117	3
SOX4	3		ELMOD2	3		CLSTN2	2		OSBPL8	5		CCDC186	3
SOX9	3		ELOVL4	3		CLVS2	2		OXR1	5		CCDC47	3
SP1	3		ELOVL5	3		CMIP	2		OXSR1	5		CCDC50	3
SP3	3		ELOVL7	3		CMTM6	2		PABPC1	5		CCDC6	3
SPEN	3		ELP2	3		CNN2	2		PABPC4	5		CCDC71L	3
SPOPL	3		EMG1	3		CNOT1	2		PAFAH1B2	5		CCDC88A	3
SPRED1	3		EML4	3		CNOT6L	2		PAG1	5		CCDC90B	3
SPTAN1	3		ENC1	3		CNP	2		PAIP2	5		CCDC93	3
SQLE	3		ENDOD1	3		CNST	2		PAPOLA	5		CCN2	3
SRCAP	3		ENOPH1	3		CNTNAP1	2		PAPOLG	5		CCNA2	3
SRP68	3		ENPP1	3		CNTROB	2		PAQR3	5		CCNB1	3
SRSF2	3		ENPP4	3		COL12A1	2		PCBP1	5		CCNB2	3
SSU72	3		ENPP5	3		COL1A2	2		PCDH8	5		CCND2	3
ST13	3		ENTPD4	3		COL5A1	2		PCDH9	5		CCNE2	3
STAU1	3		ENTPD5	3		COMMD7	2		PCGF3	5		CCNG1	3
STK3	3		ENTPD7	3		COPE	2		PCM1	5		CCNJ	3
STK35	3		EOGT	3		COPS6	2		PCNX1	5		CCNT2	3
STK4	3		EP300	3		COPS7A	2		PDCD10	5		CCNY	3
STT3A	3		EPC2	3		CORO1C	2		PDE12	5		CCP110	3
STXBP1	3		EPDR1	3		CORO2B	2		PDE4B	5		CCPG1	3
STXBP4	3		EPG5	3		CP	2		PDGFA	5		CCSER2	3
SUMO1	3		EPHA2	3		CPEB2	2		PDZD8	5		CCT5	3
SUPT16H	3		EPHA5	3		CPEB3	2		PEDS1-UBE2V1	5		CCT6A	3
SYAP1	3		EPHB2	3		CPEB4	2		PEG10	5		CCT7	3
SYNE1	3		EPHB4	3		CPSF2	2		PELI1	5		CCT8	3
SYNM	3		EPRS1	3		CPSF4	2		PGM2L1	5		CD164	3
TAF5L	3		EPS8	3		CPSF7	2		PHB2	5		CD226	3
TAGLN2	3		ERBIN	3		CRAMP1	2		PHLDA1	5		CD2AP	3
TAOK1	3		EREG	3		CREB3L2	2		PHLPP2	5		CD36	3
TAX1BP1	3		ERG	3		CREBBP	2		PHTF2	5		CD46	3
TBC1D4	3		ERGIC1	3		CREBL2	2		PIK3CB	5		CD59	3
TBL1XR1	3		ERH	3		CRIM1	2		PIKFYVE	5		CD9	3
TCF4	3		ERLIN1	3		CRK	2		PLA2G12A	5		CDC16	3
TEAD1	3		ERLIN2	3		CRNKL1	2		PLAG1	5		CDC23	3
TENM4	3		ERMN	3		CRTAP	2		PLAGL2	5		CDC27	3
TENT4B	3		ERMP1	3		CRTC3	2		POGZ	5		CDC37L1	3
TEX2	3		ERO1A	3		CRYBG1	2		POLR3F	5		CDC42SE1	3
TFG	3		ERRFI1	3		CRYBG3	2		POU2F1	5		CDC5L	3
TFIP11	3		ESCO1	3		CS	2		PPIP5K2	5		CDC6	3
TGFB2	3		ESYT1	3		CSDE1	2		PPM1A	5		CDC7	3
TGFBR1	3		ESYT2	3		CSE1L	2		PPM1E	5		CDC73	3
TGFBR2	3		ETF1	3		CSGALNACT2	2		PPM1H	5		CDCA2	3
THBS1	3		ETV5	3		CSK	2		PPM1K	5		CDH11	3
TLE1	3		EVI5	3		CSMD3	2		PPP1CB	5		CDH13	3
TLE3	3		EWSR1	3		CSNK1A1	2		PPP1R12A	5		CDH2	3
TLN1	3		EXOC4	3		CSNK1E	2		PPP1R15B	5		CDK13	3
TM4SF1	3		EXOC6	3		CSNK1G1	2		PPP2CA	5		CDK14	3
TM9SF1	3		EXOC6B	3		CSRNP3	2		PPP2CB	5		CDK16	3
TM9SF3	3		EXOC7	3		CTCF	2		PPP2R3A	5		CDK17	3
TMEFF1	3		EXOSC10	3		CTDSP2	2		PPP4R3A	5		CDK19	3
TMEM123	3		EZH2	3		CTNNA1	2		PPP6C	5		CDK6	3
TMEM167A	3		EZR	3		CTNNB1	2		PREP	5		CDKN1C	3
TMEM170B	3		FADS2	3		CTNNBIP1	2		PREPL	5		CDS2	3
TMEM33	3		FAM120A	3		CTNND1	2		PREX1	5		CDYL2	3
TMOD3	3		FAM136A	3		CTNND2	2		PRKAG2	5		CELF1	3
TNFRSF10B	3		FAM13B	3		CTNS	2		PRKAR2A	5		CELSR3	3
TNFRSF10D	3		FAM168A	3		CTTNBP2NL	2		PRKCE	5		CENPC	3
TNFRSF21	3		FAM168B	3		CUL3	2		PRPF38B	5		CENPI	3
TNR	3		FAM171A1	3		CUX1	2		PRPF4B	5		CENPJ	3
TNRC6A	3		FAM199X	3		CWC15	2		PRRC2C	5		CEP120	3
TP53BP1	3		FAM20C	3		CXCL5	2		PSAP	5		CEP128	3
TRIM23	3		FAM210A	3		CYB561	2		PSMB2	5		CEP135	3
TRIM44	3		FAM210B	3		CYCS	2		PSMD11	5		CEP290	3
TRIM71	3		FAM219A	3		CYFIP2	2		PSMD12	5		CEP350	3
TRIO	3		FAM234B	3		CYP24A1	2		PSMD14	5		CEP41	3
TRIQK	3		FAM83B	3		CYP26B1	2		PSMD2	5		CEP43	3
TRPS1	3		FAM83H	3		CYTH1	2		PTBP3	5		CEP85L	3
TSC22D3	3		FAM8A1	3		DAB2IP	2		PTCH1	5		CERK	3
TTC21B	3		FAM91A1	3		DAG1	2		PTGES3	5		CERS6	3
TTC3	3		FAM98A	3		DARS1	2		PTP4A1	5		CFAP97	3
TTN	3		FANCA	3		DAZAP1	2		PTPN12	5		CFH	3
TTPAL	3		FANCI	3		DBT	2		PTPN4	5		CFL2	3
TTYH3	3		FANCM	3		DCAF1	2		PTPRG	5		CGGBP1	3
TXLNA	3		FAR1	3		DCAF13	2		PTPRZ1	5		CHD1	3
U2AF2	3		FASN	3		DCAKD	2		PUM1	5		CHD4	3
UBA2	3		FAT1	3		DCBLD2	2		PWWP2A	5		CHD6	3
UBASH3B	3		FBN1	3		DCP1A	2		QKI	5		CHD7	3
UBE2E1	3		FBRSL1	3		DCP2	2		QSER1	5		CHD8	3
UBE2Q1	3		FBXL20	3		DCTN5	2		RAB3GAP1	5		CHD9	3
UBR2	3		FBXO10	3		DCUN1D2	2		RAB5A	5		CHIC1	3
UBTF	3		FBXO11	3		DCUN1D5	2		RAB5B	5		CHKA	3
UFL1	3		FBXO34	3		DDHD1	2		RAB5IF	5		CHL1	3
UGCG	3		FBXO45	3		DDI2	2		RABEP1	5		CHML	3
ULK2	3		FBXW11	3		DDIT3	2		RAC1	5		CHMP1B	3
USP22	3		FBXW7	3		DDX23	2		RAD23B	5		CHMP3	3
USP54	3		FEM1B	3		DDX24	2		RAD54L2	5		CHMP7	3
UTP3	3		FERMT1	3		DDX39B	2		RALGAPA1	5		CHP1	3
VAT1	3		FGB	3		DDX3X	2		RALGAPB	5		CHRM3	3
VIRMA	3		FGD6	3		DDX5	2		RALGPS2	5		CHST14	3
VPS13B	3		FHOD3	3		DDX50	2		RANBP6	5		CHST15	3
VPS13D	3		FKBP1A	3		DDX54	2		RAP2C	5		CHST2	3
VTI1B	3		FLII	3		DECR1	2		RAPGEF2	5		CHST3	3
VWA8	3		FLNA	3		DEGS1	2		RAPGEF4	5		CHTF8	3
WASF2	3		FLNB	3		DEK	2		RAPGEF5	5		CILK1	3
WDR35	3		FLNC	3		DENND10	2		RASA2	5		CIRBP	3
WDR6	3		FLOT1	3		DENND1A	2		RBL1	5		CITED2	3
WDR7	3		FLVCR1	3		DENND2C	2		RBM12	5		CIZ1	3
XIRP2	3		FMC1-LUC7L2	3		DENND4C	2		RBM14	5		CKAP2	3
XPO4	3		FMNL2	3		DEPDC1	2		RBM26	5		CKAP5	3
XPO6	3		FN1	3		DHCR24	2		RBMS1	5		CLASP1	3
YARS1	3		FNBP1L	3		DHCR7	2		RC3H2	5		CLASP2	3
YEATS2	3		FNBP4	3		DHFR	2		RDH10	5		CLCN4	3
YES1	3		FNDC3A	3		DHX30	2		REEP1	5		CLCN5	3
YIPF5	3		FNDC3B	3		DHX34	2		REL	5		CLINT1	3
YRDC	3		FOCAD	3		DHX8	2		REV1	5		CLK1	3
YTHDC1	3		FOSL2	3		DHX9	2		REV3L	5		CLMN	3
ZBTB10	3		FOXA1	3		DIAPH1	2		RFX7	5		CLMP	3
ZBTB11	3		FOXJ3	3		DICER1	2		RHOBTB3	5		CLOCK	3
ZBTB16	3		FOXN2	3		DIDO1	2		RIC1	5		CLPB	3
ZBTB37	3		FOXO3	3		DIP2A	2		RIF1	5		CLPX	3
ZBTB38	3		FOXP1	3		DIP2B	2		RIOK3	5		CLSPN	3
ZC3H7A	3		FREM2	3		DISP2	2		RMND5A	5		CLSTN3	3
ZCCHC2	3		FRK	3		DLG3	2		RNF139	5		CLTC	3
ZFYVE9	3		FRMD6	3		DLG5	2		RNF145	5		CMAS	3
ZHX1	3		FRS2	3		DLGAP1	2		RNF169	5		CMIP	3
ZMIZ1	3		FRYL	3		DLGAP5	2		RNF213	5		CMTM4	3
ZMYM4	3		FSD1L	3		DNAH11	2		RNF38	5		CMTM6	3
ZNF148	3		FST	3		DNAJA1	2		RNF44	5		CMTR2	3
ZNF704	3		FTL	3		DNAJA2	2		RORA	5		CNBP	3
ZNFX1	3		FUBP3	3		DNAJB1	2		RPS29	5		CNEP1R1	3
ZNRF3	3		FUCA1	3		DNAJB12	2		RPS6	5		CNIH1	3
ZYX	3		FUS	3		DNAJB5	2		RPS6KB1	5		CNKSR2	3
AAAS	2		FUT9	3		DNAJC1	2		RPS6KC1	5		CNNM3	3
AAGAB	2		FYCO1	3		DNAJC13	2		RRP12	5		CNNM4	3
AAMP	2		FZD3	3		DNAJC3	2		RRP15	5		CNOT1	3
AASDHPPT	2		FZD6	3		DNAJC5	2		RSPRY1	5		CNOT4	3
AASS	2		G3BP1	3		DNM1	2		SACS	5		CNOT6	3
AATF	2		G3BP2	3		DNMT3A	2		SAGSIN1	5		CNOT7	3
ABCA1	2		GAA	3		DOCK1	2		SAMD8	5		CNOT9	3
ABCA2	2		GAB1	3		DOCK4	2		SAR1A	5		CNR1	3
ABCA3	2		GABARAPL1	3		DPAGT1	2		SARAF	5		CNTN1	3
ABCA5	2		GABPB2	3		DPF2	2		SBF1	5		CNTN4	3
ABCB10	2		GABRB3	3		DPH1	2		SCAMP5	5		CNTNAP4	3
ABCB9	2		GALNT1	3		DPP6	2		SCD	5		COG5	3
ABCC3	2		GALNT17	3		DPP9	2		SCN2A	5		COG6	3
ABCC5	2		GALNT2	3		DSCAM	2		SDC4	5		COIL	3
ABCC9	2		GALNT7	3		DSG2	2		SEC16A	5		COL12A1	3
ABCD2	2		GAN	3		DSN1	2		SEC23A	5		COL5A2	3
ABCE1	2		GAPVD1	3		DSP	2		SECISBP2L	5		COL6A2	3
ABCF2	2		GARNL3	3		DSTYK	2		SEH1L	5		COL6A3	3
ABCF2-H2BK1	2		GARRE1	3		DTD2	2		SEL1L	5		COL8A1	3
ABHD13	2		GAS6	3		DTL	2		SELENOF	5		COLGALT1	3
ABHD17B	2		GATAD2A	3		DUSP16	2		SELENOT	5		COMMD3-BMI1	3
ABHD17C	2		GATC	3		DUSP18	2		SEMA3C	5		COPA	3
ABHD18	2		GCN1	3		DUSP19	2		SEMA6A	5		COPB1	3
ABHD2	2		GDAP2	3		DUSP2	2		SENP6	5		COPB2	3
ABHD3	2		GEMIN4	3		DUSP4	2		SEPTIN7	5		COPG2	3
ABHD4	2		GFPT1	3		DUSP6	2		SERINC1	5		COPS2	3
ABHD5	2		GFRA1	3		DYRK1B	2		SERPINE2	5		COPS6	3
ABI1	2		GIGYF1	3		EAF1	2		SF1	5		COPS7B	3
ABI2	2		GIGYF2	3		ECE1	2		SF3B3	5		CORO1C	3
ABI3BP	2		GIN1	3		ECT2	2		SGMS1	5		CPD	3
ABL1	2		GJA1	3		EDC4	2		SGPP1	5		CPEB2	3
ABL2	2		GLCCI1	3		EDRF1	2		SH3D19	5		CPEB3	3
ABLIM1	2		GLCE	3		EEF2	2		SH3GLB1	5		CPEB4	3
ABR	2		GLG1	3		EFNA3	2		SH3PXD2A	5		CPNE3	3
ABRACL	2		GLS	3		EFNB2	2		SHC1	5		CPNE8	3
ABT1	2		GLYR1	3		EGFR	2		SHISA5	5		CPOX	3
ABTB2	2		GM2A	3		EGR1	2		SIK1	5		CPS1	3
ABTB3	2		GMEB2	3		EHBP1L1	2		SIK2	5		CPSF2	3
ACAA2	2		GMFB	3		EID2B	2		SLC25A3	5		CPSF6	3
ACACB	2		GNA11	3		EIF1	2		SLC25A44	5		CPSF7	3
ACAD10	2		GNA13	3		EIF2A	2		SLC35F5	5		CPT1A	3
ACAD9	2		GNAI2	3		EIF2AK1	2		SLC38A2	5		CRACD	3
ACADM	2		GNAI3	3		EIF2AK3	2		SLC39A9	5		CRAMP1	3
ACADVL	2		GNAS	3		EIF2B3	2		SLC5A6	5		CRBN	3
ACAP2	2		GNB4	3		EIF2S2	2		SLC6A17	5		CREB1	3
ACAP3	2		GNL1	3		EIF2S3	2		SLC7A11	5		CREB3L2	3
ACBD3	2		GNPDA1	3		EIF4B	2		SLC7A2	5		CREBL2	3
ACBD6	2		GNPTAB	3		EIF4EBP2	2		SLC7A5	5		CREBRF	3
ACBD7	2		GNS	3		EIF4G3	2		SLF1	5		CREM	3
ACIN1	2		GOLGA1	3		EIF6	2		SLITRK4	5		CRIM1	3
ACKR3	2		GOLGA4	3		ELF4	2		SMAD2	5		CRK	3
ACO1	2		GOLM2	3		ELK1	2		SMARCA5	5		CRKL	3
ACOT8	2		GON4L	3		ELK4	2		SMARCAD1	5		CRLF3	3
ACOX1	2		GPATCH2	3		ELOVL1	2		SMARCD1	5		CRY2	3
ACP1	2		GPATCH8	3		ELP5	2		SMC2	5		CS	3
ACP2	2		GPCPD1	3		EMC1	2		SMCHD1	5		CSDE1	3
ACSL1	2		GPD2	3		EML4	2		SMCR8	5		CSE1L	3
ACSL3	2		GPI	3		ENAH	2		SMG7	5		CSF1	3
ACSL4	2		GPNMB	3		ENDOD1	2		SNRNP200	5		CSMD1	3
ACSS2	2		GRB10	3		ENHO	2		SNX18	5		CSNK1A1	3
ACTA2	2		GRINA	3		ENO1	2		SNX2	5		CSNK1D	3
ACTB	2		GRK3	3		ENPP2	2		SNX27	5		CSNK1G1	3
ACTG1	2		GRM3	3		ENTPD7	2		SOCS5	5		CSNK2A1	3
ACTN4	2		GSAP	3		EOGT	2		SOCS7	5		CSNK2A2	3
ACTR1B	2		GSK3A	3		EP300	2		SOX11	5		CSNK2A3	3
ACTR3	2		GSPT1	3		EPAS1	2		SOX4	5		CSNK2B	3
ACVR1	2		GTF2A1	3		EPHA4	2		SP3	5		CSRNP3	3
ACVR1B	2		GTF2H1	3		EPHA5	2		SPAG9	5		CSTF1	3
ACVR1C	2		GTF3C1	3		EPHB1	2		SPATS2L	5		CSTPP1	3
ACVR2A	2		GTF3C3	3		EPPK1	2		SPEN	5		CTBP2	3
ACVR2B	2		GTF3C4	3		EPS15	2		SPIN1	5		CTC1	3
ADAM10	2		GTPBP4	3		EPS8	2		SPOPL	5		CTCF	3
ADAM11	2		GUCY1A2	3		ERBB3	2		SPPL2A	5		CTDSP1	3
ADAM15	2		GUF1	3		ERBB4	2		SPRED1	5		CTDSPL	3
ADAM17	2		GXYLT1	3		ERCC3	2		SPRY4	5		CTDSPL2	3
ADAM19	2		H2AZ2	3		EREG	2		SPRYD4	5		CTH	3
ADAM22	2		H2BC5	3		ERF	2		SPTBN2	5		CTNNB1	3
ADAM23	2		H2BC8	3		ERGIC3	2		SRF	5		CTNND1	3
ADAM9	2		H6PD	3		ERLIN1	2		SRP72	5		CTNND2	3
ADAMTS1	2		HABP4	3		ERLIN2	2		SRRT	5		CTR9	3
ADAMTS12	2		HAS2	3		ERO1A	2		SRSF1	5		CTTN	3
ADAMTS15	2		HBP1	3		ESCO2	2		SRSF11	5		CTTNBP2	3
ADAMTS19	2		HDAC4	3		ESR1	2		SRSF7	5		CUL2	3
ADAMTS3	2		HEATR1	3		ETF1	2		STAT3	5		CUL4A	3
ADAMTS5	2		HEATR5A	3		ETNK1	2		STRN	5		CUL4B	3
ADAMTS9	2		HEATR5B	3		ETS1	2		STX16	5		CUL5	3
ADAMTSL2	2		HECTD1	3		EXOC1	2		STX17	5		CXXC4	3
ADAR	2		HECTD2	3		EXOC2	2		STXBP5L	5		CYB561	3
ADARB1	2		HELZ	3		EXOC6	2		SUCO	5		CYCS	3
ADCK1	2		HERC2	3		EXOC7	2		SUGT1	5		CYFIP1	3
ADCY1	2		HERC3	3		EXOSC3	2		SUZ12	5		CYP7B1	3
ADCY2	2		HERPUD1	3		F11R	2		SVIL	5		CYRIA	3
ADCY3	2		HIC1	3		F2R	2		SYDE1	5		DAAM1	3
ADCY6	2		HIF1A	3		FADS1	2		SYNCRIP	5		DAG1	3
ADCY9	2		HIPK1	3		FAF1	2		SYNE1	5		DAPK1	3
ADCYAP1	2		HIPK2	3		FAM171B	2		SYNE3	5		DBF4	3
ADCYAP1R1	2		HK1	3		FAM199X	2		TAB3	5		DBT	3
ADD1	2		HLTF	3		FAM200B	2		TANC2	5		DCAF1	3
ADGRA2	2		HMG20A	3		FAM222A	2		TAOK1	5		DCAF10	3
ADGRA3	2		HMGA2	3		FAM222B	2		TARDBP	5		DCAF12	3
ADGRB2	2		HMGB1	3		FAM241A	2		TASOR2	5		DCAF16	3
ADGRB3	2		HMGXB4	3		FAM241B	2		TBC1D4	5		DCAF17	3
ADGRE5	2		HNRNPA0	3		FASN	2		TBL1XR1	5		DCAF6	3
ADGRF1	2		HNRNPA1	3		FAT1	2		TDG	5		DCAF7	3
ADGRF5	2		HNRNPA2B1	3		FAT3	2		TET1	5		DCBLD2	3
ADGRG6	2		HNRNPA3	3		FBN2	2		TET2	5		DCP1A	3
ADGRL1	2		HNRNPAB	3		FBRS	2		TET3	5		DCP1B	3
ADGRL2	2		HNRNPC	3		FBXL17	2		THBS1	5		DCP2	3
ADGRL4	2		HNRNPD	3		FBXL19	2		TIAL1	5		DCTN2	3
ADGRV1	2		HNRNPF	3		FBXO11	2		TIAM1	5		DCTN4	3
ADH5	2		HNRNPK	3		FBXO28	2		TJP1	5		DCTN6	3
ADIPOR1	2		HNRNPM	3		FBXO36	2		TLN1	5		DCUN1D1	3
ADIPOR2	2		HNRNPU	3		FBXO9	2		TM9SF2	5		DCUN1D5	3
ADM	2		HS3ST5	3		FEN1	2		TM9SF3	5		DCX	3
ADNP2	2		HSP90AA1	3		FGD4	2		TMED10	5		DDA1	3
ADO	2		HSP90B1	3		FGF2	2		TMEM131	5		DDHD1	3
ADORA2B	2		HSPA4	3		FGFR3	2		TMEM259	5		DDHD2	3
ADRB1	2		HSPA8	3		FHOD3	2		TMEM41B	5		DDIT3	3
ADRB2	2		HSPH1	3		FIP1L1	2		TMF1	5		DDX17	3
ADSL	2		HUWE1	3		FKBP14	2		TMOD3	5		DDX24	3
ADSS2	2		IARS1	3		FKBP15	2		TMTC3	5		DDX3X	3
AEBP2	2		IBTK	3		FKBP8	2		TNFRSF10B	5		DDX3Y	3
AEN	2		ICMT	3		FLI1	2		TNKS2	5		DDX42	3
AFAP1	2		ID2	3		FLII	2		TNPO1	5		DDX46	3
AFAP1L2	2		IDE	3		FLNA	2		TNRC6A	5		DDX5	3
AFDN	2		IDH1	3		FLNC	2		TNRC6B	5		DDX56	3
AFF1	2		IER2	3		FMR1	2		TOMM20	5		DDX6	3
AFF3	2		IER3	3		FN1	2		TOMM70	5		DDX60	3
AFG3L2	2		IER3IP1	3		FOCAD	2		TOP1	5		DEK	3
AGAP1	2		IFFO2	3		FOS	2		TOPBP1	5		DELE1	3
AGAP2	2		IFIH1	3		FOSL2	2		TOX	5		DENND11	3
AGBL5	2		IFNAR2	3		FOXK1	2		TP53	5		DENND1B	3
AGFG1	2		IGF1R	3		FOXN3	2		TRIM2	5		DENND4A	3
AGGF1	2		IGF2BP2	3		FRYL	2		TRIM33	5		DENND4B	3
AGL	2		IGF2R	3		FURIN	2		TRIM37	5		DENND4C	3
AGO1	2		IK	3		FUT9	2		TRIO	5		DENND5A	3
AGO2	2		IKZF4	3		FZD4	2		TRIP6	5		DENND5B	3
AGO3	2		IL1A	3		FZD5	2		TSC1	5		DENND6A	3
AGO4	2		IL21R	3		FZD7	2		TSC22D2	5		DEPDC1	3
AGPAT1	2		IMP4	3		FZR1	2		TSHZ1	5		DERA	3
AGPAT4	2		INO80D	3		G2E3	2		TSPAN2	5		DERL1	3
AGPAT5	2		INPP4A	3		G3BP1	2		TTLL7	5		DERPC	3
AGPS	2		INPP5F	3		G6PD	2		TUBA1A	5		DESI1	3
AGRN	2		INSIG2	3		GAB2	2		TULP4	5		DESI2	3
AGT	2		INSR	3		GABARAPL2	2		UBA1	5		DGKB	3
AGTPBP1	2		INTS2	3		GABBR1	2		UBE2K	5		DGKE	3
AHCTF1	2		INTS6	3		GABPB1	2		UBE2Z	5		DGKH	3
AHCYL1	2		INTU	3		GABRA1	2		UBR2	5		DHPS	3
AHCYL2	2		IPO7	3		GAD1	2		UBR4	5		DHX15	3
AHDC1	2		IPO8	3		GAPDH	2		UGP2	5		DHX16	3
AHNAK	2		IPO9	3		GARS1	2		USP16	5		DHX30	3
AHNAK2	2		IQGAP1	3		GATAD2A	2		USP24	5		DHX36	3
AIF1L	2		IRAK1	3		GCLM	2		USP31	5		DHX40	3
AJM1	2		IREB2	3		GDE1	2		USP32	5		DHX8	3
AJUBA	2		IRF2	3		GDI2	2		USP33	5		DHX9	3
AKAP1	2		IRF2BP2	3		GEMIN4	2		USP34	5		DIAPH2	3
AKAP10	2		IRGQ	3		GFM1	2		USP47	5		DIAPH3	3
AKAP13	2		IRS1	3		GFOD1	2		USP7	5		DIP2A	3
AKAP5	2		IRS2	3		GFPT1	2		USP9Y	5		DIP2B	3
AKAP8	2		ITGA2	3		GGA1	2		VAC14	5		DIP2C	3
AKAP9	2		ITGA5	3		GGA3	2		VAPA	5		DIPK1A	3
AKIRIN1	2		ITGAV	3		GGCX	2		VEGFA	5		DIS3	3
AKIRIN2	2		ITGB1	3		GHITM	2		VPS13A	5		DIXDC1	3
AKR1A1	2		ITGB3	3		GINM1	2		VPS13D	5		DLG2	3
AKR1B1	2		ITGB4	3		GIT2	2		WASF1	5		DLG5	3
AKT1	2		ITGB8	3		GJA1	2		WASF3	5		DLGAP1	3
AKT3	2		ITPK1	3		GMFB	2		WDR20	5		DLGAP2	3
AKTIP	2		ITSN1	3		GNAI3	2		WDR26	5		DMD	3
AL441992.2	2		JADE2	3		GNAS	2		WDR37	5		DMTF1	3
ALAD	2		JAG1	3		GNB1	2		WRNIP1	5		DMXL1	3
ALDH1A3	2		JAK1	3		GNL3	2		WSB1	5		DMXL2	3
ALDH1L2	2		JARID2	3		GNPTAB	2		WWC1	5		DNA2	3
ALDH3A2	2		JDP2	3		GNS	2		XIAP	5		DNAJA3	3
ALDH3B1	2		JMJD1C	3		GOLGA4	2		XPO6	5		DNAJB6	3
ALDH3B2	2		JOSD1	3		GOLGA5	2		XPR1	5		DNAJC13	3
ALDH5A1	2		JPT2	3		GOLGB1	2		YLPM1	5		DNAJC14	3
ALDH6A1	2		JUNB	3		GOLM1	2		YME1L1	5		DNAJC2	3
ALDH9A1	2		JUP	3		GOLM2	2		YOD1	5		DNAJC3	3
ALDOA	2		KALRN	3		GON4L	2		YRDC	5		DNAJC6	3
ALG13	2		KANSL3	3		GORASP2	2		YWHAG	5		DNER	3
ALG14	2		KAT6A	3		GOT2	2		YY1	5		DNM1L	3
ALG2	2		KAT6B	3		GPANK1	2		ZBED6	5		DNM2	3
ALG3	2		KATNBL1	3		GPC4	2		ZBTB10	5		DNMBP	3
ALG8	2		KBTBD6	3		GPI	2		ZBTB34	5		DNMT1	3
ALG9	2		KBTBD7	3		GPM6A	2		ZC3H4	5		DNMT3A	3
ALK	2		KBTBD8	3		GPR137C	2		ZCCHC24	5		DOCK10	3
ALKBH1	2		KCMF1	3		GPR158	2		ZCCHC3	5		DOCK4	3
ALKBH5	2		KCNC2	3		GPR180	2		ZDHHC17	5		DOCK5	3
ALOX5AP	2		KCNQ5	3		GPR63	2		ZEB1	5		DOCK7	3
ALPK1	2		KCTD12	3		GPSM2	2		ZEB2	5		DOCK9	3
ALPK2	2		KCTD3	3		GRAMD1A	2		ZFP36	5		DOP1A	3
ALS2	2		KCTD5	3		GRB10	2		ZFR	5		DOT1L	3
AMBRA1	2		KCTD8	3		GRIA1	2		ZFX	5		DPP10	3
AMD1	2		KDM2A	3		GRIN2A	2		ZFY	5		DPY19L1	3
AMER2	2		KDM3A	3		GRINA	2		ZMAT3	5		DPY19L3	3
AMFR	2		KDM4A	3		GRK3	2		ZNF12	5		DPYSL2	3
AMMECR1	2		KDM5A	3		GRM3	2		ZNF281	5		DPYSL3	3
AMMECR1L	2		KDM5B	3		GRPEL1	2		ZNF384	5		DR1	3
AMOT	2		KDM6B	3		GRWD1	2		ZNF451	5		DROSHA	3
AMOTL1	2		KDSR	3		GSE1	2		ZNF460	5		DSC2	3
AMOTL2	2		KHNYN	3		GSK3B	2		ZNF644	5		DSEL	3
AMPD2	2		KHSRP	3		GTPBP2	2		ZNF770	5		DSG2	3
AMZ2	2		KIAA0040	3		H2BC26	2		ZNF92	5		DSP	3
ANAPC1	2		KIAA1549	3		HACD3	2		ZNFX1	5		DST	3
ANAPC5	2		KIDINS220	3		HADH	2		ZSWIM6	5		DSTN	3
ANGEL1	2		KIF11	3		HASPIN	2		ZYG11B	5		DSTYK	3
ANGEL2	2		KIF13A	3		HAT1	2		ABAT	4		DTL	3
ANGPT2	2		KIF16B	3		HAUS3	2		ABCA2	4		DTNA	3
ANK2	2		KIF18B	3		HBEGF	2		ABCB1	4		DTX3L	3
ANKFY1	2		KIF1B	3		HBP1	2		ABCB7	4		DUS4L-BCAP29	3
ANKH	2		KIF21B	3		HCFC1	2		ABCC10	4		DUSP1	3
ANKHD1	2		KIF3A	3		HCN3	2		ABHD17B	4		DUSP16	3
ANKHD1-EIF4EBP3	2		KIF5B	3		HDAC1	2		ABI2	4		DUSP4	3
ANKIB1	2		KIRREL1	3		HDGF	2		ABR	4		DVL3	3
ANKLE2	2		KLC2	3		HDHD2	2		ACBD6	4		DYNC1I2	3
ANKMY2	2		KLF10	3		HEATR1	2		ACLY	4		DYNC1LI1	3
ANKRA2	2		KLF12	3		HECTD3	2		ACO1	4		DYNC1LI2	3
ANKRD1	2		KLF6	3		HECTD4	2		ACOT7	4		DYNC2H1	3
ANKRD11	2		KLF9	3		HECW1	2		ACSL4	4		DYNLL2	3
ANKRD12	2		KLHDC10	3		HEG1	2		ACTG1	4		DYRK1A	3
ANKRD13A	2		KLHL11	3		HELLS	2		ACTL6A	4		DYRK2	3
ANKRD13C	2		KLHL12	3		HELZ	2		ACTN4	4		DZIP1	3
ANKRD17	2		KLHL15	3		HERC2	2		ACTR3	4		E2F3	3
ANKRD26	2		KLHL2	3		HERC3	2		ACVR1	4		E2F5	3
ANKRD29	2		KLHL24	3		HERC4	2		ACVR1B	4		E2F7	3
ANKRD34A	2		KLHL29	3		HIBADH	2		ACVR1C	4		E2F8	3
ANKRD40	2		KMT2A	3		HIC2	2		ADAM12	4		EAF1	3
ANKRD44	2		KMT2C	3		HIF1A	2		ADAM19	4		EBAG9	3
ANKRD6	2		KMT2D	3		HIF1AN	2		ADAM22	4		EBF3	3
ANKRD9	2		KMT2E	3		HINT3	2		ADAM9	4		ECPAS	3
ANKS1A	2		KMT5B	3		HIP1R	2		ADAMTS15	4		ECT2	3
ANKZF1	2		KNL1	3		HIPK3	2		ADAR	4		EDEM3	3
ANLN	2		KPNA5	3		HIVEP1	2		ADCY3	4		EDIL3	3
ANO2	2		KPNA6	3		HIVEP2	2		ADCY7	4		EEA1	3
ANO6	2		KPNB1	3		HJURP	2		ADGRF5	4		EED	3
ANOS1	2		KRAS	3		HK2	2		ADGRL2	4		EEF1A1	3
ANP32A	2		KRT19	3		HLTF	2		ADGRV1	4		EEF1D	3
ANP32E	2		KRT80	3		HMGA2	2		ADIPOR2	4		EEF1G	3
ANTXR1	2		KTN1	3		HMGB2	2		ADNP	4		EEF2	3
ANXA11	2		KXD1	3		HNF1B	2		ADNP2	4		EFCAB14	3
ANXA2	2		LAMA3	3		HNRNPA3	2		AGAP2	4		EFHD2	3
ANXA5	2		LAMB1	3		HNRNPL	2		AGFG1	4		EFNA5	3
ANXA6	2		LAMB2	3		HNRNPM	2		AGO1	4		EFNB2	3
ANXA7	2		LAMC1	3		HOOK3	2		AGO3	4		EFR3A	3
AOX1	2		LAPTM4B	3		HOXA13	2		AGPAT5	4		EFTUD2	3
AP1B1	2		LARGE1	3		HS3ST3B1	2		AHI1	4		EHMT1	3
AP1G1	2		LARP1	3		HSP90AA1	2		AKAP13	4		EIF1AX	3
AP2A1	2		LARP4B	3		HSP90AB1	2		AKAP8L	4		EIF2AK1	3
AP2A2	2		LATS2	3		HSPA5	2		AKAP9	4		EIF2AK3	3
AP2M1	2		LBR	3		HSPA8	2		AKIRIN1	4		EIF2B1	3
AP3B1	2		LCLAT1	3		HSPBAP1	2		AKT2	4		EIF3E	3
AP3D1	2		LCOR	3		HYCC2	2		ALDH9A1	4		EIF3F	3
AP3M1	2		LDB2	3		HYOU1	2		ALDOC	4		EIF3J	3
AP3M2	2		LDHA	3		IARS1	2		ALKBH5	4		EIF4A3	3
AP3S1	2		LDLR	3		IARS2	2		AMD1	4		EIF4B	3
AP4B1	2		LDLRAP1	3		ID2	2		AMIGO2	4		EIF4E	3
AP4E1	2		LEPROT	3		ID4	2		AMOTL2	4		EIF4G2	3
AP5B1	2		LHFPL2	3		IDI1	2		ANGEL2	4		EIF4G3	3
AP5M1	2		LIFR	3		IER5	2		ANK2	4		EIF5	3
AP5S1	2		LIMA1	3		IER5L	2		ANKH	4		ELAPOR2	3
APAF1	2		LIMCH1	3		IFT172	2		ANKRD11	4		ELAVL1	3
APBA1	2		LIMS1	3		IGDCC4	2		ANKRD12	4		ELF4	3
APBB1	2		LIN28B	3		IGF1	2		ANKRD13A	4		ELK3	3
APBB2	2		LIN54	3		IGF2	2		ANKRD13C	4		ELK4	3
APBB3	2		LIN7C	3		IGF2BP1	2		ANKRD33B	4		ELL2	3
APC	2		LMAN1	3		IGFBP5	2		ANKS1A	4		ELMOD2	3
APC2	2		LMBR1	3		IGFN1	2		AP1M1	4		ELOA	3
APEX2	2		LMBR1L	3		IGSF3	2		AP2S1	4		ELOVL4	3
APH1A	2		LMNB1	3		IL1R1	2		AP5M1	4		ELOVL5	3
APH1B	2		LNPEP	3		ILK	2		APBB1	4		ELOVL6	3
API5	2		LNPK	3		IMMT	2		APBB3	4		ELOVL7	3
APLP1	2		LONP2	3		IMP4	2		APH1A	4		ELP1	3
APLP2	2		LONRF1	3		IMPA1	2		APP	4		ELP2	3
APOB	2		LPCAT1	3		ING1	2		ARAP1	4		EMC1	3
APOL6	2		LPP	3		INIP	2		AREG	4		EMC4	3
APOOL	2		LRBA	3		INO80	2		ARF3	4		EML4	3
APP	2		LRCH1	3		INPP4A	2		ARF6	4		EMP2	3
APPL2	2		LRIG1	3		INPPL1	2		ARHGAP1	4		EMSY	3
AQP4	2		LRP6	3		INSIG1	2		ARHGAP12	4		ENAH	3
AR	2		LRPPRC	3		INSR	2		ARHGAP17	4		ENC1	3
ARAF	2		LRRC58	3		INSYN1	2		ARHGAP21	4		ENDOD1	3
ARAP1	2		LRRC8D	3		INTS1	2		ARHGAP23	4		ENO1	3
ARAP2	2		LRRK2	3		INTS6	2		ARHGAP32	4		ENPP2	3
ARAP3	2		LRRTM2	3		IPO7	2		ARHGEF12	4		ENPP4	3
ARCN1	2		LRRTM3	3		IQGAP1	2		ARHGEF17	4		ENPP5	3
AREG	2		LSM4	3		IQGAP3	2		ARHGEF40	4		ENTPD1	3
ARF1	2		LSS	3		IRAK1	2		ARID1B	4		ENTPD4	3
ARF3	2		LYRM2	3		IRAK2	2		ARID2	4		ENTPD7	3
ARF4	2		LYST	3		IRAK4	2		ARID5B	4		EP300	3
ARF6	2		MACF1	3		IREB2	2		ARIH2	4		EPB41	3
ARFGAP3	2		MAGEE1	3		IRS1	2		ARL1	4		EPB41L2	3
ARFGEF1	2		MAGI1	3		IRS2	2		ARL15	4		EPB41L3	3
ARFGEF2	2		MAML1	3		IRX4	2		ARL6IP1	4		EPB41L5	3
ARFGEF3	2		MAN1A2	3		ITCH	2		ARMC8	4		EPC1	3
ARFIP1	2		MAN2A1	3		ITGA3	2		ARMCX1	4		EPC2	3
ARFIP2	2		MAP1B	3		ITGA5	2		ARNT	4		EPCAM	3
ARGLU1	2		MAP2K1	3		ITGA6	2		ARPC1A	4		EPDR1	3
ARHGAP1	2		MAP3K1	3		ITGB1	2		ARPC5	4		EPG5	3
ARHGAP12	2		MAP3K2	3		ITGB3	2		ARPC5L	4		EPHA2	3
ARHGAP20	2		MAP3K21	3		ITGB8	2		ARRDC4	4		EPHA5	3
ARHGAP21	2		MAP3K7	3		ITM2C	2		ARSB	4		EPHA6	3
ARHGAP23	2		MAP4K4	3		ITPR1	2		ASAP2	4		EPHA7	3
ARHGAP24	2		MAP7D1	3		ITPR3	2		ASB3	4		EPS15	3
ARHGAP26	2		MAP7D2	3		ITSN1	2		ASF1B	4		EPS8	3
ARHGAP28	2		MAPK1	3		JAZF1	2		ASNSD1	4		ERAP1	3
ARHGAP29	2		MAPK8	3		JUNB	2		ASPH	4		ERBB3	3
ARHGAP31	2		MAPK9	3		KALRN	2		ASPM	4		ERBB4	3
ARHGAP32	2		MAPKAPK5	3		KANK1	2		ASXL3	4		ERBIN	3
ARHGAP35	2		MAPKBP1	3		KARS1	2		ATAD2B	4		ERC1	3
ARHGAP42	2		MAPRE2	3		KAT6A	2		ATF2	4		ERC2	3
ARHGAP5	2		MARCHF5	3		KATNAL1	2		ATF7	4		ERCC4	3
ARHGDIA	2		MARCHF6	3		KBTBD11	2		ATF7IP	4		ERCC6L2	3
ARHGDIB	2		MARCHF8	3		KBTBD4	2		ATG7	4		ERF	3
ARHGEF1	2		MARCKS	3		KBTBD7	2		ATL2	4		ERGIC1	3
ARHGEF11	2		MARCKSL1	3		KCNC3	2		ATMIN	4		ERLIN1	3
ARHGEF12	2		MARF1	3		KCNK1	2		ATP13A3	4		ERLIN2	3
ARHGEF17	2		MARK1	3		KCNMB4	2		ATP1A1	4		ERMN	3
ARHGEF18	2		MAST2	3		KCNQ5	2		ATP2B1	4		ERMP1	3
ARHGEF2	2		MAST4	3		KCTD15	2		ATP5F1B	4		ERO1B	3
ARHGEF26	2		MAT2A	3		KCTD3	2		ATP6V0B	4		ESCO1	3
ARHGEF3	2		MATR3	3		KDM2A	2		ATP6V1C1	4		ESRP1	3
ARHGEF38	2		MBD4	3		KDM3B	2		ATP6V1E1	4		ESYT1	3
ARHGEF40	2		MBNL1	3		KDM4A	2		ATP6V1H	4		ESYT2	3
ARHGEF7	2		MBNL2	3		KDM5B	2		ATP8A1	4		ETF1	3
ARHGEF9	2		MBOAT2	3		KDM6A	2		ATP9B	4		ETFA	3
ARID1A	2		MBTPS2	3		KEAP1	2		ATR	4		ETNK1	3
ARID1B	2		MCL1	3		KHSRP	2		ATRNL1	4		ETS1	3
ARID2	2		MCM3AP	3		KIAA0232	2		ATXN1L	4		ETV1	3
ARID3A	2		MCM4	3		KIAA1217	2		ATXN2L	4		ETV3	3
ARID4A	2		MCMBP	3		KIAA1549	2		AVL9	4		ETV5	3
ARID4B	2		MDH1	3		KIAA1671	2		B3GALNT2	4		EVI5	3
ARID5B	2		MDM2	3		KIDINS220	2		B3GNT2	4		EWSR1	3
ARIH1	2		MDM4	3		KIF18A	2		B4GAT1	4		EXO1	3
ARIH2	2		MDN1	3		KIF1B	2		BACE1	4		EXOC5	3
ARL15	2		MECP2	3		KIF20A	2		BACH2	4		EXOC6	3
ARL2BP	2		MED1	3		KIF21A	2		BAG4	4		EXOC6B	3
ARL4C	2		MED12	3		KIF5B	2		BAHD1	4		EXOSC10	3
ARL5A	2		MED12L	3		KIF5C	2		BAK1	4		EXOSC6	3
ARL6IP6	2		MED13	3		KLC1	2		BAZ1B	4		EXOSC9	3
ARL8B	2		MED13L	3		KLF10	2		BCL11A	4		EXPH5	3
ARMC1	2		MED23	3		KLF11	2		BCL11B	4		EXT2	3
ARMC5	2		MEF2C	3		KLF3	2		BCL2L11	4		EXTL3	3
ARMC6	2		MEF2D	3		KLF4	2		BDP1	4		EYA3	3
ARMC8	2		MESD	3		KLF5	2		BHLHE40	4		EZH2	3
ARMCX2	2		MET	3		KLF7	2		BICC1	4		EZR	3
ARMCX5	2		METAP1	3		KLHL20	2		BICDL1	4		F11R	3
ARMCX5-GPRASP2	2		METAP2	3		KLHL22	2		BIRC2	4		F2R	3
ARMT1	2		MFHAS1	3		KLHL23	2		BLMH	4		F2RL1	3
ARNT	2		MFSD14A	3		KLHL36	2		BLTP3A	4		FADS2	3
ARNT2	2		MFSD6	3		KLHL42	2		BLTP3B	4		FAF1	3
ARPC1A	2		MGAT2	3		KLHL5	2		BMERB1	4		FAF2	3
ARPC4	2		MGAT4B	3		KLHL9	2		BMP1	4		FAM111A	3
ARPC4-TTLL3	2		MIA3	3		KMT2A	2		BMP2	4		FAM111B	3
ARPC5L	2		MICU3	3		KMT2E	2		BNIP2	4		FAM114A1	3
ARPP19	2		MIER1	3		KPNA3	2		BRD2	4		FAM120A	3
ARPP21	2		MIER3	3		KPNB1	2		BRD3	4		FAM120B	3
ARRB1	2		MINK1	3		KRT18	2		BRD4	4		FAM120C	3
ARRDC1	2		MINPP1	3		KRT19	2		BRI3BP	4		FAM135A	3
ARRDC3	2		MKI67	3		KRT7	2		BRWD1	4		FAM136A	3
ARRDC4	2		MLEC	3		KTN1	2		BSN	4		FAM13B	3
ARSJ	2		MLLT3	3		LAMC1	2		BTBD1	4		FAM169A	3
ARSK	2		MLPH	3		LAP3	2		BTBD9	4		FAM171A1	3
ASAH2	2		MLXIP	3		LARP4B	2		BTG1	4		FAM171B	3
ASAP1	2		MMGT1	3		LARS1	2		BTRC	4		FAM210A	3
ASAP2	2		MMP16	3		LCOR	2		C11orf54	4		FAM210B	3
ASB1	2		MNT	3		LDHA	2		C11orf68	4		FAM217B	3
ASB7	2		MOSPD2	3		LEAP2	2		C11orf87	4		FAM43A	3
ASB8	2		MPDU1	3		LEPROTL1	2		C12orf4	4		FAM76B	3
ASCC3	2		MPHOSPH8	3		LETMD1	2		C1orf50	4		FAM83B	3
ASCL1	2		MPRIP	3		LGALS3BP	2		C4orf46	4		FAM91A1	3
ASF1B	2		MRAS	3		LHFPL2	2		CABLES1	4		FAM98A	3
ASH1L	2		MRPL22	3		LIMCH1	2		CACUL1	4		FAR1	3
ASH2L	2		MRPS16	3		LIMS1	2		CADM2	4		FARP1	3
ASIC1	2		MRTFB	3		LIN9	2		CADPS2	4		FASN	3
ASIC3	2		MSANTD3-TMEFF1	3		LIX1L	2		CAMK1D	4		FASTKD5	3
ASNS	2		MSANTD7	3		LMAN1	2		CAMKK2	4		FAT1	3
ASPH	2		MSH6	3		LMBR1L	2		CAMSAP1	4		FAT3	3
ASPHD2	2		MSI2	3		LMNA	2		CANX	4		FAT4	3
ASS1	2		MSL2	3		LNPEP	2		CAP2	4		FAXC	3
ASTN1	2		MT-ATP6	3		LONP2	2		CAPRIN2	4		FBN1	3
ASTN2	2		MT-ATP8	3		LONRF1	2		CARNMT1	4		FBN2	3
ASXL1	2		MT-CO1	3		LOXL2	2		CASD1	4		FBRSL1	3
ASXL2	2		MTCH2	3		LPAR1	2		CASK	4		FBXL16	3
ASXL3	2		MTCL1	3		LPGAT1	2		CAT	4		FBXL20	3
ATAD2	2		MTDH	3		LPP	2		CAV1	4		FBXL4	3
ATAD2B	2		MTF2	3		LRCH1	2		CAVIN1	4		FBXL5	3
ATCAY	2		MTHFD2	3		LRIG1	2		CBX5	4		FBXO11	3
ATE1	2		MTMR10	3		LRIG2	2		CBX6	4		FBXO21	3
ATF2	2		MTMR12	3		LRP1	2		CCDC126	4		FBXO30	3
ATF3	2		MTMR6	3		LRP8	2		CCDC186	4		FBXO33	3
ATF4	2		MTREX	3		LRRC58	2		CCDC50	4		FBXO42	3
ATF5	2		MTSS1	3		LRRC59	2		CCDC6	4		FBXO45	3
ATF7	2		MTX3	3		LRRC7	2		CCDC71L	4		FBXO7	3
ATF7-NPFF	2		MYBL2	3		LRRC8A	2		CCDC85C	4		FBXW11	3
ATF7IP	2		MYC	3		LRRCC1	2		CCDC90B	4		FBXW7	3
ATG12	2		MYCBP2	3		LUZP1	2		CCNB1	4		FCF1	3
ATG2A	2		MYEF2	3		LY75	2		CCNB2	4		FCHO2	3
ATG2B	2		MYH10	3		LYPD6	2		CCNI	4		FCMR	3
ATG5	2		MYH14	3		LYPLA2	2		CCNJ	4		FEM1B	3
ATG9A	2		MYH9	3		MAGED2	2		CCNL2	4		FEM1C	3
ATL2	2		MYL12A	3		MAGEE1	2		CCNY	4		FER	3
ATL3	2		MYL12B	3		MAN1A1	2		CCSAP	4		FERMT2	3
ATM	2		MYLIP	3		MANF	2		CCT3	4		FGF13	3
ATP10D	2		MYO10	3		MAP1B	2		CCT4	4		FGF2	3
ATP11A	2		MYO18A	3		MAP1LC3B	2		CD164	4		FGFBP3	3
ATP11B	2		MYO1C	3		MAP2K1	2		CD2AP	4		FGL2	3
ATP13A1	2		MYO5A	3		MAP2K4	2		CD44	4		FHIP1A	3
ATP13A2	2		MYOF	3		MAP3K11	2		CD47	4		FHIP1B	3
ATP1A2	2		N4BP2	3		MAP3K2	2		CD59	4		FIBP	3
ATP1A3	2		NAA15	3		MAP3K3	2		CDC25B	4		FIGNL1	3
ATP1B1	2		NAA30	3		MAP4K2	2		CDC42BPB	4		FIP1L1	3
ATP2A2	2		NAA35	3		MAP4K4	2		CDC6	4		FKBP14	3
ATP2A3	2		NAA50	3		MAP6	2		CDCA4	4		FKBP1A	3
ATP2B2	2		NACC2	3		MAPK14	2		CDK12	4		FKTN	3
ATP2B3	2		NAE1	3		MAPRE3	2		CDK16	4		FLAD1	3
ATP2B4	2		NALCN	3		MARCKSL1	2		CDK4	4		FLNB	3
ATP2C1	2		NALF1	3		MARK4	2		CDK9	4		FLNC	3
ATP5F1A	2		NAP1L1	3		MATR3	2		CDKL5	4		FLVCR1	3
ATP5F1B	2		NARS1	3		MBD5	2		CDKN1A	4		FMNL2	3
ATP5MC2	2		NASP	3		MBNL1	2		CDS1	4		FMR1	3
ATP5MC3	2		NAV1	3		MBOAT1	2		CDV3	4		FN1	3
ATP5MF-PTCD1	2		NBEA	3		MBTPS1	2		CECR2	4		FNBP1	3
ATP6AP1	2		NBR1	3		MCF2L	2		CENPF	4		FNBP1L	3
ATP6V0A1	2		NCAM1	3		MCFD2	2		CEP295	4		FNDC3A	3
ATP6V0A2	2		NCAN	3		MCM10	2		CEP350	4		FNDC3B	3
ATP6V0E2	2		NCAPD2	3		MCM2	2		CEP97	4		FNIP1	3
ATP6V1C1	2		NCAPG2	3		MCM4	2		CEPT1	4		FNIP2	3
ATP6V1F	2		NCBP3	3		MCM5	2		CFH	4		FOCAD	3
ATP6V1H	2		NCEH1	3		MCM6	2		CHCHD3	4		FOSL2	3
ATP7A	2		NCKAP1	3		MCM9	2		CHD1	4		FOXA1	3
ATP8A1	2		NCOA2	3		MDM4	2		CHEK1	4		FOXG1	3
ATP8A2	2		NCOA3	3		MECOM	2		CHKA	4		FOXJ2	3
ATP8B1	2		NCOA6	3		MECP2	2		CHM	4		FOXJ3	3
ATP8B2	2		NCOR2	3		MED1	2		CHMP1B	4		FOXM1	3
ATP9A	2		NDEL1	3		MED14	2		CHMP4B	4		FOXN2	3
ATP9B	2		NDFIP2	3		MED15	2		CHP1	4		FOXN3	3
ATPAF1	2		NDUFA12	3		MED22	2		CHPT1	4		FOXO3	3
ATR	2		NDUFA6	3		MED8	2		CHRDL1	4		FOXO3B	3
ATRAID	2		NECTIN1	3		MEF2D	2		CHTOP	4		FOXO4	3
ATRN	2		NEDD4	3		MEGF8	2		CHUK	4		FOXP1	3
ATRNL1	2		NEDD4L	3		MEIS2	2		CIC	4		FRAS1	3
ATRX	2		NEDD9	3		MET	2		CILK1	4		FREM2	3
ATXN1	2		NEGR1	3		METTL9	2		CIT	4		FRMD6	3
ATXN10	2		NEK2	3		MEX3B	2		CKAP5	4		FRRS1	3
ATXN1L	2		NEK7	3		MFGE8	2		CLASP1	4		FRRS1L	3
ATXN7L1	2		NEU1	3		MFN1	2		CLASP2	4		FRS2	3
ATXN7L3	2		NF1	3		MFN2	2		CLCN3	4		FRY	3
ATXN7L3B	2		NFAT5	3		MFSD10	2		CLDND1	4		FRYL	3
AURKA	2		NFATC3	3		MFSD14B	2		CLEC2D	4		FRZB	3
AUTS2	2		NFE2L1	3		MGA	2		CLIC4	4		FST	3
AVL9	2		NFIA	3		MGAT4B	2		CLINT1	4		FSTL1	3
AVPI1	2		NFIB	3		MICOS10	2		CLSTN1	4		FTH1	3
AXIN2	2		NFIC	3		MIGA1	2		CLVS2	4		FUBP1	3
AXL	2		NFKB1	3		MINDY2	2		CMTM6	4		FUS	3
AZI2	2		NFX1	3		MINK1	2		CNBP	4		FUT10	3
AZIN1	2		NFXL1	3		MKI67	2		CNN3	4		FUT9	3
B2M	2		NFYB	3		MKNK2	2		CNNM2	4		FYCO1	3
B3GALNT1	2		NIBAN2	3		MLLT1	2		CNOT11	4		FYTTD1	3
B3GALNT2	2		NID2	3		MLLT6	2		CNOT2	4		FZD3	3
B3GALT5	2		NIN	3		MMP14	2		CNOT6L	4		FZD6	3
B3GLCT	2		NIPA1	3		MMP16	2		CNOT9	4		G2E3	3
B3GNT2	2		NIPAL1	3		MOG	2		CNST	4		G3BP1	3
B3GNT3	2		NIPBL	3		MORC3	2		CNTN1	4		G3BP2	3
B3GNT5	2		NKTR	3		MOSMO	2		CNTNAP4	4		GAB1	3
B4GALNT1	2		NLE1	3		MPDZ	2		COL12A1	4		GABBR1	3
B4GALNT3	2		NLGN1	3		MPZL1	2		COL1A2	4		GABPB2	3
B4GALT1	2		NOL11	3		MRPL10	2		COP1	4		GABRB1	3
B4GALT3	2		NOL4L	3		MRPL3	2		CORO1C	4		GABRB2	3
B4GALT5	2		NOL6	3		MRPL40	2		CORO2B	4		GAD1	3
B4GALT6	2		NOL9	3		MRPL50	2		COX6B1	4		GALNT1	3
BABAM2	2		NOTCH1	3		MRPS18B	2		CPEB2	4		GALNT11	3
BACE1	2		NOTCH2	3		MRPS23	2		CPNE8	4		GALNT2	3
BACH1	2		NOVA1	3		MRS2	2		CPSF2	4		GALNT3	3
BACH2	2		NPAT	3		MRTFB	2		CPT1A	4		GALNT7	3
BAG1	2		NPC1	3		MSH2	2		CREBRF	4		GAN	3
BAG2	2		NPC2	3		MSH3	2		CREM	4		GAR1	3
BAG3	2		NPEPPS	3		MSI2	2		CRIPT	4		GAREM1	3
BAG4	2		NPLOC4	3		MSL1	2		CRKL	4		GART	3
BAG5	2		NR1D2	3		MT-ATP6	2		CRTAP	4		GAS1	3
BAG6	2		NR2C2	3		MT-CO1	2		CRYBG3	4		GATA3	3
BAHD1	2		NR3C1	3		MT-CO2	2		CSF1	4		GATAD1	3
BAMBI	2		NR6A1	3		MT-ND4	2		CSGALNACT2	4		GBA1	3
BAP1	2		NRAP	3		MT-ND6	2		CSNK1A1	4		GBE1	3
BARD1	2		NRBP1	3		MTCH1	2		CSNK1G1	4		GCC2	3
BAZ1A	2		NRDC	3		MTCH2	2		CSNK1G3	4		GCLM	3
BAZ1B	2		NRDE2	3		MTF2	2		CSNK2A1	4		GCN1	3
BAZ2A	2		NRIP1	3		MTMR1	2		CSTF1	4		GEMIN4	3
BAZ2B	2		NRP1	3		MTMR10	2		CTC1	4		GET1	3
BBC3	2		NRXN1	3		MTMR12	2		CTCF	4		GFOD1	3
BBS10	2		NRXN3	3		MTMR14	2		CTDP1	4		GFPT1	3
BBS12	2		NSD2	3		MTMR3	2		CTNNA1	4		GFPT2	3
BBS7	2		NSUN3	3		MTMR9	2		CTNNBIP1	4		GGNBP2	3
BBX	2		NTM	3		MTOR	2		CTPS1	4		GHITM	3
BCAN	2		NUAK2	3		MTPN	2		CTSA	4		GIGYF1	3
BCAS1	2		NUCKS1	3		MTR	2		CTTNBP2NL	4		GIGYF2	3
BCAS2	2		NUDCD3	3		MTSS1	2		CUL1	4		GINM1	3
BCAS3	2		NUDT11	3		MUC5B	2		CUL3	4		GIT2	3
BCAT1	2		NUDT21	3		MYH10	2		CUL4B	4		GJA1	3
BCCIP	2		NUDT3	3		MYO18A	2		CWC22	4		GK5	3
BCDIN3D	2		NUFIP2	3		MYO19	2		CYBRD1	4		GLB1	3
BCKDHB	2		NUP153	3		MYO5A	2		CYFIP2	4		GLCE	3
BCKDK	2		NUP155	3		MYO9A	2		CYLD	4		GLG1	3
BCL10	2		NUP160	3		MYOF	2		CYP26B1	4		GLIPR1	3
BCL11A	2		NUP188	3		MYRF	2		CYTH3	4		GLO1	3
BCL11B	2		NUP50	3		N4BP2	2		DAB2IP	4		GLOD4	3
BCL2	2		NUP58	3		NAA15	2		DARS1	4		GLS	3
BCL2L11	2		NUP85	3		NAA25	2		DAZ2	4		GLUD1	3
BCL2L2	2		NUP98	3		NAA50	2		DCAF8	4		GLUL	3
BCL2L2-PABPN1	2		NYAP2	3		NADK2	2		DCBLD2	4		GLYR1	3
BCL6	2		OAS2	3		NALCN	2		DCK	4		GMFB	3
BCL9	2		OAT	3		NARF	2		DCTN1	4		GMPS	3
BCL9L	2		OAZ2	3		NAT10	2		DCTN2	4		GNA13	3
BCLAF1	2		OBI1	3		NAV1	2		DCTN5	4		GNAI2	3
BCLAF3	2		OGA	3		NBAS	2		DCUN1D4	4		GNAI3	3
BCO2	2		OGFRL1	3		NBEA	2		DCX	4		GNAL	3
BCOR	2		OLA1	3		NBN	2		DDAH1	4		GNAQ	3
BCORL1	2		OPA1	3		NCAN	2		DDX1	4		GNB4	3
BCR	2		OPTN	3		NCAPG	2		DDX3X	4		GNG12	3
BDNF	2		ORC2	3		NCAPH	2		DDX3Y	4		GNPDA1	3
BDP1	2		OS9	3		NCBP1	2		DDX42	4		GNPNAT1	3
BEND3	2		OSBPL11	3		NCBP2	2		DDX5	4		GNPTAB	3
BEND4	2		OSBPL1A	3		NCKAP1	2		DDX6	4		GNS	3
BEND6	2		OSBPL6	3		NCL	2		DELE1	4		GOLGA1	3
BEX2	2		OSBPL8	3		NCOA3	2		DENND11	4		GOLGA4	3
BEX4	2		OSMR	3		NDE1	2		DENND1B	4		GOLGA8A	3
BHLHE22	2		OTUD4	3		NDFIP1	2		DENND4B	4		GOLGA8B	3
BHLHE41	2		OTUD7B	3		NDST1	2		DENND5A	4		GOLGB1	3
BICD1	2		OTULIN	3		NDUFA4	2		DENND5B	4		GOLM2	3
BICD2	2		OXA1L	3		NDUFB10	2		DEPDC1	4		GOLPH3	3
BICDL1	2		OXR1	3		NDUFB5	2		DERL1	4		GOLT1B	3
BICRA	2		PABPC1	3		NDUFB6	2		DESI1	4		GPATCH2	3
BIRC2	2		PABPN1	3		NECTIN1	2		DGKH	4		GPATCH2L	3
BIRC5	2		PACS1	3		NEDD1	2		DHX36	4		GPATCH8	3
BIRC6	2		PAF1	3		NEDD4L	2		DHX9	4		GPBP1	3
BLCAP	2		PAFAH1B1	3		NEFM	2		DIAPH1	4		GPBP1L1	3
BLM	2		PAFAH1B2	3		NEK1	2		DIDO1	4		GPCPD1	3
BLOC1S6	2		PAG1	3		NELFCD	2		DIMT1	4		GPD2	3
BLTP1	2		PAK1	3		NEO1	2		DIS3	4		GPHN	3
BLTP2	2		PALLD	3		NF1	2		DIXDC1	4		GPM6A	3
BLTP3A	2		PALM2AKAP2	3		NFATC1	2		DKK1	4		GPN3	3
BLTP3B	2		PAM	3		NFIB	2		DLAT	4		GPR137B	3
BLZF1	2		PAN2	3		NFIX	2		DLD	4		GPR137C	3
BMAL2	2		PANK3	3		NFKB1	2		DLG1	4		GPR139	3
BMI1	2		PAPOLA	3		NFKBIZ	2		DMXL2	4		GPR158	3
BMP2	2		PAPSS1	3		NFS1	2		DNA2	4		GPR180	3
BMP6	2		PARD3	3		NHLRC3	2		DNAJB14	4		GPR26	3
BMP7	2		PARP8	3		NID1	2		DNMT1	4		GPR37L1	3
BMPER	2		PATL1	3		NIN	2		DNMT3A	4		GPRASP1	3
BMPR1A	2		PAWR	3		NIPA1	2		DNMT3B	4		GPRASP2	3
BMPR2	2		PAXBP1	3		NIPAL1	2		DNTTIP2	4		GPRIN1	3
BMT2	2		PBRM1	3		NIPSNAP1	2		DOCK1	4		GPRIN3	3
BNC2	2		PBX3	3		NLK	2		DOCK10	4		GRB10	3
BNIP2	2		PCDH17	3		NLN	2		DOCK4	4		GRB2	3
BOD1L1	2		PCDH7	3		NLRC4	2		DOCK7	4		GREB1	3
BORCS7	2		PCF11	3		NME5	2		DOCK9	4		GRHL1	3
BPNT2	2		PCGF3	3		NMT1	2		DOK5	4		GRHL2	3
BRAF	2		PCGF5	3		NMT2	2		DOLK	4		GRIA3	3
BRCA2	2		PCMTD1	3		NOL9	2		DPH3	4		GRK3	3
BRCC3	2		PCMTD2	3		NONO	2		DPY19L3	4		GRK5	3
BRD1	2		PCNP	3		NOP9	2		DPYSL2	4		GRM1	3
BRD2	2		PCNX1	3		NOTCH2	2		DPYSL3	4		GRM3	3
BRD4	2		PCNX4	3		NPAT	2		DROSHA	4		GRM5	3
BRD7	2		PDAP1	3		NPM1	2		DSTYK	4		GSK3B	3
BRD8	2		PDCD2L	3		NPTN	2		DTL	4		GSKIP	3
BRI3BP	2		PDCD4	3		NR3C1	2		DUSP14	4		GSTCD	3
BRIP1	2		PDE4B	3		NR4A1	2		DYNC1LI1	4		GTDC1	3
BRK1	2		PDE7A	3		NR6A1	2		DYNLL2	4		GTF2A1	3
BRMS1	2		PDE7B	3		NRAS	2		DYRK2	4		GTF2E1	3
BROX	2		PDHA1	3		NRDC	2		DZIP3	4		GTF2H1	3
BRPF1	2		PDIA4	3		NRP1	2		E2F2	4		GTF3C4	3
BRPF3	2		PDIA6	3		NRXN3	2		E2F3	4		GUCD1	3
BRWD3	2		PDS5A	3		NSD2	2		ECE1	4		GUCY1A1	3
BSDC1	2		PDS5B	3		NSD3	2		ECT2	4		GUCY1A2	3
BSN	2		PDXK	3		NUAK1	2		EDEM1	4		GUF1	3
BTAF1	2		PDZD8	3		NUCB1	2		EDIL3	4		GULP1	3
BTBD1	2		PEAK1	3		NUCB2	2		EEF1A1	4		GXYLT1	3
BTBD2	2		PEG10	3		NUDT4	2		EGFL7	4		H1-0	3
BTBD7	2		PERP	3		NUFIP2	2		EGR1	4		H2AZ2	3
BTBD8	2		PEX5L	3		NUMA1	2		EHBP1	4		H2BC5	3
BTF3L4	2		PFKM	3		NUMB	2		EHD1	4		H2BC8	3
BTG1	2		PGAM1	3		NUP155	2		EHF	4		H4C3	3
BTG2	2		PGGT1B	3		NUP188	2		EIF1	4		HABP4	3
BTN3A1	2		PGM1	3		NUP214	2		EIF1AX	4		HACD2	3
BTN3A3	2		PGM2L1	3		NUP43	2		EIF2S3	4		HACD3	3
BTRC	2		PGPEP1	3		NUP62	2		EIF3A	4		HACE1	3
BUB1	2		PHAX	3		OCA2	2		EIF4A3	4		HADH	3
BUB1B	2		PHC3	3		ODC1	2		EIF4B	4		HAPSTR1	3
BUB3	2		PHF1	3		ODF2	2		EIF5	4		HAS2	3
BUD23	2		PHF2	3		ODR4	2		EIF5B	4		HBP1	3
BYSL	2		PHF20	3		OGA	2		ELF2	4		HBS1L	3
BZW2	2		PHIP	3		OGDH	2		ELK4	4		HCFC1	3
C10orf88	2		PHLDA1	3		OGT	2		ELMO2	4		HCFC2	3
C11orf58	2		PHTF2	3		OPA1	2		EMP1	4		HDAC4	3
C11orf87	2		PIAS1	3		ORC4	2		ENAH	4		HDAC5	3
C16orf87	2		PICALM	3		OS9	2		ENOX1	4		HDGFL3	3
C17orf49	2		PIEZO1	3		OSBP	2		ENPP4	4		HEATR5B	3
C17orf58	2		PIGM	3		OSBPL10	2		ENSA	4		HECTD1	3
C17orf75	2		PIK3C2B	3		OSBPL6	2		EPB41L1	4		HECTD2	3
C17orf80	2		PIK3CA	3		OSBPL8	2		EPG5	4		HECW1	3
C18orf32	2		PIK3CB	3		OSMR	2		EPHA4	4		HECW2	3
C19orf12	2		PIK3R1	3		OVOL1	2		EPHB1	4		HELZ	3
C19orf25	2		PIK3R2	3		OXCT1	2		EPHX2	4		HERC1	3
C19orf44	2		PIP4K2A	3		OXR1	2		EPM2AIP1	4		HGF	3
C19orf47	2		PIP4K2B	3		P4HA1	2		EPOR	4		HGSNAT	3
C1GALT1	2		PIP5K1A	3		PABPC1	2		EPS15	4		HIC2	3
C1RL	2		PITPNA	3		PABPC4	2		ERC1	4		HIF1A	3
C1orf198	2		PITX1	3		PAF1	2		EREG	4		HIPK2	3
C1orf21	2		PJA2	3		PAFAH1B1	2		ERLIN2	4		HIPK3	3
C1orf210	2		PKM	3		PAFAH1B2	2		ESPL1	4		HIVEP1	3
C1orf43	2		PKN1	3		PAK4	2		ESRP1	4		HIVEP2	3
C1orf50	2		PKN2	3		PALS1	2		ESYT1	4		HIVEP3	3
C21orf91	2		PLAA	3		PANK1	2		ETF1	4		HK1	3
C2CD2L	2		PLAGL2	3		PANK3	2		EXOC1	4		HLF	3
C2CD3	2		PLBD2	3		PANX1	2		EXOC2	4		HMCN1	3
C2CD4A	2		PLCB1	3		PAQR3	2		EXOC5	4		HMGA2	3
C2CD5	2		PLCD3	3		PARG	2		EXOC6B	4		HMGB1	3
C2orf49	2		PLCG1	3		PARN	2		EXOSC10	4		HMGCS1	3
C2orf68	2		PLCG2	3		PASK	2		EXT1	4		HMGXB4	3
C3	2		PLEC	3		PATL1	2		FADS1	4		HNRNPA0	3
C3orf38	2		PLEKHA1	3		PBX3	2		FAF2	4		HNRNPA1	3
C5orf15	2		PLEKHM3	3		PC	2		FAM120A	4		HNRNPA2B1	3
C5orf24	2		PLIN3	3		PCBP1	2		FAM135A	4		HNRNPA3	3
C6orf120	2		PLK2	3		PCCA	2		FAM193A	4		HNRNPAB	3
C6orf136	2		PLOD2	3		PCDH1	2		FAM20C	4		HNRNPD	3
C6orf47	2		PLXNA2	3		PCDH9	2		FAM210A	4		HNRNPDL	3
C6orf62	2		PNKD	3		PCF11	2		FAM83G	4		HNRNPH2	3
C8orf44-SGK3	2		PNN	3		PCGF5	2		FAM8A1	4		HNRNPK	3
C8orf76	2		PODXL	3		PCNX1	2		FAM91A1	4		HNRNPM	3
C9orf40	2		POLQ	3		PCNX3	2		FARP1	4		HNRNPR	3
C9orf72	2		POLR1A	3		PCOLCE	2		FARP2	4		HNRNPUL1	3
CA11	2		POLR2B	3		PCSK2	2		FARSB	4		HNRNPUL2	3
CAB39	2		POLR3E	3		PDE12	2		FASTKD5	4		HOOK3	3
CABIN1	2		POM121	3		PDE1A	2		FAT3	4		HOXC8	3
CABLES2	2		POMK	3		PDE2A	2		FBLN1	4		HP1BP3	3
CACHD1	2		PON2	3		PDLIM5	2		FBN1	4		HS3ST1	3
CACNA1B	2		POU2F1	3		PDZD2	2		FBXL16	4		HSDL1	3
CACNA1E	2		PPAN-P2RY11	3		PDZD4	2		FBXL5	4		HSP90AA1	3
CACNA1H	2		PPARA	3		PEAK1	2		FBXO21	4		HSPA1A	3
CACNA2D1	2		PPID	3		PECAM1	2		FBXO28	4		HSPA4L	3
CACNA2D2	2		PPIP5K2	3		PEG10	2		FBXO3	4		HSPA8	3
CACNB2	2		PPM1A	3		PELP1	2		FBXO30	4		HSPH1	3
CACNB4	2		PPM1G	3		PERP	2		FBXO7	4		HTRA1	3
CACNG3	2		PPME1	3		PEX5L	2		FBXW2	4		HYCC2	3
CACUL1	2		PPP1CC	3		PFKL	2		FCHO2	4		IAH1	3
CAD	2		PPP1R12A	3		PFKP	2		FEM1C	4		IARS1	3
CADM1	2		PPP1R15A	3		PFN1	2		FERMT2	4		IARS2	3
CADM2	2		PPP1R15B	3		PGAP4	2		FGF13	4		IBTK	3
CADM3	2		PPP1R18	3		PGM2L1	2		FGF2	4		IDE	3
CADPS2	2		PPP1R2	3		PGRMC1	2		FHIP1A	4		IER3IP1	3
CALCOCO1	2		PPP1R8	3		PGS1	2		FIBP	4		IER5	3
CALCOCO2	2		PPP2CB	3		PHC2	2		FKBP1A	4		IFIH1	3
CALHM2	2		PPP2R1B	3		PHF3	2		FKBP4	4		IFIT1	3
CALM1	2		PPP2R2A	3		PHF6	2		FLNA	4		IFNAR2	3
CALM3	2		PPP2R2D	3		PHF8	2		FLNB	4		IGF1R	3
CALR	2		PPP2R5D	3		PHGDH	2		FMNL3	4		IGF2BP2	3
CALU	2		PPP2R5E	3		PHIP	2		FNBP1L	4		IGF2R	3
CAMK1D	2		PPP3CA	3		PIGA	2		FNDC3A	4		IGFBP7	3
CAMK2A	2		PPP3CB	3		PIK3CB	2		FNIP2	4		IGFLR1	3
CAMK2G	2		PPP3R1	3		PIK3R4	2		FOCAD	4		IKZF2	3
CAMK2N1	2		PPP4R2	3		PIM1	2		FOS	4		IKZF3	3
CAMK4	2		PPP5C	3		PIP4K2B	2		FOSL1	4		IL17RA	3
CAMKK2	2		PPP6C	3		PIP4P1	2		FOSL2	4		IL6ST	3
CAMSAP2	2		PPP6R3	3		PIP5K1A	2		FOXN3	4		ILF3	3
CAMSAP3	2		PPTC7	3		PKD1	2		FOXO3	4		INHBB	3
CAMTA1	2		PPWD1	3		PKN2	2		FOXP1	4		INIP	3
CAMTA2	2		PRAG1	3		PKP4	2		FRAS1	4		INO80D	3
CAND1	2		PRC1	3		PLCD3	2		FRRS1L	4		INPP4A	3
CANX	2		PRDM1	3		PLCG2	2		FRYL	4		INPP5B	3
CAP1	2		PRDM2	3		PLEKHA2	2		FSCN1	4		INPPL1	3
CAP2	2		PREP	3		PLEKHA6	2		FST	4		INSIG1	3
CAPN1	2		PREPL	3		PLEKHG3	2		FSTL1	4		INSIG2	3
CAPN2	2		PREX1	3		PLEKHM1	2		FUS	4		INSR	3
CAPN5	2		PRICKLE2	3		PLEKHM2	2		FUT9	4		INTS1	3
CAPN7	2		PRKAB2	3		PLEKHO2	2		FZD1	4		INTS14	3
CAPNS1	2		PRKAG2	3		PLIN3	2		FZD4	4		INTS2	3
CAPRIN1	2		PRKAR1A	3		PLOD2	2		FZR1	4		INTS6	3
CAPZA1	2		PRKCI	3		PLPPR2	2		GAA	4		IPMK	3
CAPZB	2		PRKDC	3		PLXNA4	2		GALNT10	4		IPO5	3
CARD8	2		PRMT1	3		PLXNB1	2		GALNT2	4		IQGAP1	3
CARF	2		PROSER1	3		PLXNB2	2		GAPDH	4		IQSEC1	3
CARM1	2		PRPF19	3		PLXND1	2		GAREM1	4		IQSEC2	3
CARNMT1	2		PRPF38B	3		PML	2		GARS1	4		IREB2	3
CARS1	2		PRPF40A	3		PMPCA	2		GART	4		IRF2BP1	3
CASC3	2		PRPF4B	3		PNKD	2		GAS2L3	4		IRGQ	3
CASD1	2		PRPF6	3		PNPLA2	2		GATA6	4		IRS1	3
CASK	2		PRPF8	3		POFUT1	2		GATAD1	4		IRS2	3
CASP3	2		PRPS1	3		POGK	2		GATAD2A	4		ITFG1	3
CASP8	2		PRR14L	3		POGZ	2		GATAD2B	4		ITGA2	3
CASP8AP2	2		PRRC2A	3		POLA2	2		GATC	4		ITGA5	3
CASTOR2	2		PRRC2B	3		POLE2	2		GDA	4		ITGA6	3
CAT	2		PRRC2C	3		POLE3	2		GDAP1	4		ITGAV	3
CAV2	2		PRRT2	3		POLH	2		GDI1	4		ITGB4	3
CAVIN1	2		PRTG	3		POLR1B	2		GEM	4		ITGB5	3
CBFA2T2	2		PRUNE2	3		POLR3H	2		GFM1	4		ITGB8	3
CBFB	2		PSAP	3		POMP	2		GFOD1	4		ITM2B	3
CBL	2		PSMB2	3		POU2AF1	2		GIGYF1	4		ITPR1	3
CBLC	2		PSMB5	3		PPARG	2		GIGYF2	4		ITPR2	3
CBLL1	2		PSMC5	3		PPFIBP1	2		GIT2	4		ITPR3	3
CBR3	2		PSMD2	3		PPIL4	2		GLCE	4		ITPRIPL2	3
CBX2	2		PSMD7	3		PPIP5K2	2		GLS	4		ITSN1	3
CBX4	2		PTAR1	3		PPL	2		GLUD1	4		ITSN2	3
CBX5	2		PTBP1	3		PPM1D	2		GMPS	4		JADE2	3
CBX6	2		PTBP3	3		PPM1E	2		GNAI3	4		JADE3	3
CCAR1	2		PTDSS1	3		PPM1G	2		GNL1	4		JAG1	3
CCDC113	2		PTEN	3		PPP1CA	2		GNPTAB	4		JAG2	3
CCDC117	2		PTGES2	3		PPP1CB	2		GNS	4		JAK1	3
CCDC126	2		PTGFRN	3		PPP1CC	2		GOLGA2	4		JAKMIP2	3
CCDC127	2		PTK2	3		PPP1R15B	2		GOLGA3	4		JARID2	3
CCDC174	2		PTP4A1	3		PPP1R18	2		GOLGA7	4		JAZF1	3
CCDC186	2		PTPA	3		PPP1R9A	2		GOLM2	4		JMY	3
CCDC47	2		PTPDC1	3		PPP1R9B	2		GPAT4	4		JOSD1	3
CCDC6	2		PTPN1	3		PPP3CA	2		GPATCH8	4		JUN	3
CCDC80	2		PTPN11	3		PPP4R2	2		GPD1	4		KALRN	3
CCDC82	2		PTPN13	3		PPP4R3A	2		GPD1L	4		KANSL1	3
CCDC85A	2		PTPN3	3		PPWD1	2		GPHN	4		KARS1	3
CCDC85C	2		PTPN4	3		PRAG1	2		GPM6A	4		KATNAL1	3
CCDC93	2		PTPRA	3		PRC1	2		GPM6B	4		KATNBL1	3
CCDC9B	2		PTPRK	3		PRDM2	2		GPN1	4		KBTBD11-OT1	3
CCND1	2		PTPRM	3		PRDM4	2		GPR137B	4		KBTBD2	3
CCND2	2		PTPRZ1	3		PRICKLE1	2		GPR137C	4		KBTBD6	3
CCND3	2		PUM1	3		PRIM1	2		GPR158	4		KBTBD7	3
CCNE2	2		PUM2	3		PRKAB1	2		GPR27	4		KBTBD8	3
CCNF	2		PURA	3		PRKAB2	2		GPRASP1	4		KCMF1	3
CCNG1	2		PURB	3		PRKCA	2		GPRASP2	4		KCNC2	3
CCNI	2		PXK	3		PRKCSH	2		GPRC5B	4		KCND2	3
CCNJ	2		PXN	3		PRKDC	2		GPT2	4		KCNJ3	3
CCNK	2		QKI	3		PRKX	2		GRB10	4		KCNK1	3
CCNL2	2		QRICH1	3		PROSER3	2		GRB2	4		KCNN2	3
CCNT1	2		R3HDM1	3		PRPF4B	2		GRIA2	4		KCNQ5	3
CCNT2	2		RAB10	3		PRPF8	2		GRPEL2	4		KCTD12	3
CCNY	2		RAB11A	3		PRPS2	2		GSE1	4		KCTD15	3
CCP110	2		RAB1A	3		PRR12	2		GSN	4		KCTD20	3
CCPG1	2		RAB22A	3		PRR14L	2		GSPT1	4		KCTD3	3
CCSAP	2		RAB23	3		PRRC2A	2		GUCY1B1	4		KDELR2	3
CCSER1	2		RAB2A	3		PRRC2C	2		GXYLT1	4		KDM2A	3
CCSER2	2		RAB35	3		PRRG4	2		H2BC8	4		KDM2B	3
CCT2	2		RAB3GAP1	3		PRSS8	2		HADHB	4		KDM3A	3
CCT3	2		RAB5IF	3		PRTG	2		HAS2	4		KDM5B	3
CCT5	2		RAB7A	3		PSAT1	2		HASPIN	4		KDM5C	3
CCT6A	2		RAB8A	3		PSD3	2		HCN1	4		KDM6B	3
CD109	2		RABGAP1L	3		PSMB3	2		HDGF	4		KDSR	3
CD164	2		RABGEF1	3		PSMB5	2		HDLBP	4		KHNYN	3
CD180	2		RAC1	3		PSMD12	2		HEATR1	4		KIAA0040	3
CD200	2		RAD23B	3		PSMD14	2		HEATR5B	4		KIAA0408	3
CD200R1	2		RAE1	3		PSMD5	2		HEG1	4		KIAA0513	3
CD24	2		RAF1	3		PSME1	2		HELZ	4		KIAA0930	3
CD44	2		RAI1	3		PSME4	2		HERC3	4		KIAA1549	3
CD46	2		RALBP1	3		PSTPIP2	2		HGF	4		KIAA1671	3
CD47	2		RANBP2	3		PTK2	2		HIC1	4		KIDINS220	3
CD63	2		RAP1B	3		PTP4A2	2		HIP1	4		KIF11	3
CD68	2		RAP1GDS1	3		PTPN1	2		HIVEP1	4		KIF1B	3
CD81	2		RAP2B	3		PTPN11	2		HIVEP3	4		KIF20A	3
CD86	2		RAPGEF2	3		PTPN13	2		HK1	4		KIF21A	3
CD9	2		RAPGEF6	3		PTPRF	2		HMBOX1	4		KIF23	3
CDC123	2		RAPGEFL1	3		PTPRJ	2		HMCN1	4		KIF24	3
CDC25A	2		RARS1	3		PTPRK	2		HMGA2	4		KIF2A	3
CDC25B	2		RASA1	3		PTPRM	2		HMGB3	4		KIF3B	3
CDC27	2		RASA2	3		PUM1	2		HNRNPA1	4		KIF5B	3
CDC42BPA	2		RASAL2	3		PUM2	2		HNRNPA2B1	4		KIF5C	3
CDC42BPB	2		RASD1	3		PURB	2		HNRNPD	4		KIFAP3	3
CDC42EP1	2		RBFOX2	3		PWWP2A	2		HNRNPF	4		KIT	3
CDC42EP2	2		RBM12	3		PXDN	2		HNRNPH2	4		KLC2	3
CDC42EP3	2		RBM14	3		PXN	2		HNRNPH3	4		KLF11	3
CDC42EP4	2		RBM15	3		QSER1	2		HNRNPK	4		KLF13	3
CDC42SE2	2		RBM23	3		RAB10	2		HOXC11	4		KLF5	3
CDC45	2		RBM24	3		RAB14	2		HRH1	4		KLF6	3
CDC6	2		RBM25	3		RAB2A	2		HSP90B1	4		KLF8	3
CDC7	2		RBM27	3		RAB35	2		HSPA13	4		KLHDC10	3
CDC73	2		RBM28	3		RAB3B	2		HSPA4L	4		KLHDC2	3
CDCA2	2		RBM3	3		RAB3D	2		HSPA8	4		KLHDC9	3
CDCA7L	2		RBM5	3		RAB5B	2		HSPA9	4		KLHL11	3
CDH1	2		RBM8A	3		RAB5C	2		HSPD1	4		KLHL15	3
CDH10	2		RBPJ	3		RAB8A	2		HYOU1	4		KLHL18	3
CDH11	2		RC3H2	3		RAB8B	2		IBTK	4		KLHL2	3
CDH2	2		RCBTB1	3		RABGAP1	2		ID3	4		KLHL20	3
CDH5	2		RCC1L	3		RABL6	2		ID4	4		KLHL24	3
CDK10	2		RCC2	3		RAD1	2		IDE	4		KLHL28	3
CDK12	2		RCOR1	3		RAD21	2		IER3	4		KLHL36	3
CDK13	2		RCOR3	3		RAD23A	2		IER5	4		KLHL42	3
CDK14	2		RDX	3		RAF1	2		IFNAR1	4		KLHL5	3
CDK18	2		REEP1	3		RALY	2		IFNAR2	4		KMT2A	3
CDK19	2		REEP4	3		RALYL	2		IFRD1	4		KMT2C	3
CDK2	2		REEP5	3		RAN	2		IGF2	4		KMT2D	3
CDK6	2		RETREG2	3		RANBP3	2		IGF2BP2	4		KMT2E	3
CDK8	2		RETREG3	3		RAP1A	2		IGF2BP3	4		KMT5B	3
CDK9	2		REV1	3		RAPGEF2	2		IGSF3	4		KNL1	3
CDKL2	2		REV3L	3		RAPGEF5	2		IL6	4		KNTC1	3
CDKL5	2		REXO2	3		RASA1	2		INPP4A	4		KPNA1	3
CDKN1A	2		RFX6	3		RASAL2	2		INPP5B	4		KPNA3	3
CDKN1B	2		RFX7	3		RASSF8	2		INPP5K	4		KPNA4	3
CDKN2AIP	2		RHOA	3		RAVER1	2		INSIG1	4		KPNA5	3
CDKN3	2		RHOB	3		RBBP5	2		INTS14	4		KPNA6	3
CDON	2		RHOBTB3	3		RBBP7	2		IP6K1	4		KRAS	3
CDR2L	2		RIC1	3		RBL1	2		IPO11	4		KRCC1	3
CDS1	2		RIC8B	3		RBM15	2		IRF2BP2	4		KRIT1	3
CDS2	2		RICTOR	3		RBM15B	2		ITFG1	4		KRR1	3
CDT1	2		RIF1	3		RBM18	2		ITGA2	4		KRT19	3
CDV3	2		RIMS3	3		RBM26	2		ITGA5	4		KSR2	3
CDYL	2		RIOK3	3		RBM27	2		ITGAV	4		LACTB	3
CDYL2	2		RLIM	3		RBM33	2		ITGB1	4		LAMA3	3
CEACAM6	2		RMDN3	3		RBMS2	2		ITGB4	4		LAMB1	3
CEBPB	2		RMND5A	3		RBPMS	2		ITM2B	4		LAMB2	3
CEBPD	2		RNF135	3		RBSN	2		ITPR3	4		LAMC1	3
CEBPG	2		RNF138	3		RC3H2	2		ITSN2	4		LAMP2	3
CEBPZ	2		RNF139	3		RCC2	2		JAGN1	4		LAPTM4A	3
CECR2	2		RNF145	3		REEP1	2		JAK2	4		LARP1	3
CELF1	2		RNF168	3		RERE	2		JAKMIP2	4		LARP4	3
CELF2	2		RNF169	3		REV3L	2		JMY	4		LARP4B	3
CELF3	2		RNF19A	3		RFWD3	2		KANK2	4		LARS1	3
CELF6	2		RNF2	3		RGP1	2		KAT2B	4		LATS1	3
CELSR1	2		RNF220	3		RHOBTB3	2		KAT6B	4		LATS2	3
CELSR2	2		RNF34	3		RHOC	2		KATNAL1	4		LCLAT1	3
CELSR3	2		RNF40	3		RHOT2	2		KBTBD6	4		LCOR	3
CEMIP2	2		RNF41	3		RIF1	2		KCMF1	4		LDB2	3
CENPF	2		RNF43	3		RIPOR1	2		KCNA3	4		LEMD3	3
CENPJ	2		RNF44	3		RMI1	2		KCNC2	4		LGALS3	3
CENPQ	2		RNF8	3		RMND5A	2		KCNV1	4		LGALS8	3
CEP112	2		RNMT	3		RNASEL	2		KCTD15	4		LGR4	3
CEP120	2		RNPS1	3		RNF103	2		KCTD16	4		LHFPL2	3
CEP126	2		RO60	3		RNF11	2		KCTD3	4		LIG3	3
CEP128	2		ROCK2	3		RNF111	2		KDM2A	4		LIG4	3
CEP135	2		RORA	3		RNF168	2		KDM3A	4		LIMCH1	3
CEP162	2		RORB	3		RNF20	2		KDM5A	4		LIMK1	3
CEP170	2		RP2	3		RNF40	2		KDM5B	4		LIN54	3
CEP192	2		RPA1	3		RO60	2		KDM6A	4		LIN7C	3
CEP20	2		RPA2	3		ROBO2	2		KDM6B	4		LLPH	3
CEP295	2		RPL23A	3		RPA1	2		KDSR	4		LMAN1	3
CEP350	2		RPL32	3		RPF1	2		KHDRBS3	4		LMBR1	3
CEP41	2		RPL35A	3		RPL11	2		KHNYN	4		LMBR1L	3
CEP44	2		RPL37A	3		RPL14	2		KIAA0408	4		LMNB1	3
CEP55	2		RPL39	3		RPL17-C18orf32	2		KIAA1549	4		LMO3	3
CEP57L1	2		RPL41	3		RPL3	2		KIAA1671	4		LMO4	3
CEP68	2		RPL5	3		RPL39	2		KIF1B	4		LMO7	3
CEP76	2		RPL8	3		RPL5	2		KIF1C	4		LMTK2	3
CEP85L	2		RPLP0	3		RPN1	2		KIF2A	4		LNPEP	3
CEP95	2		RPRD1A	3		RPP40	2		KIF3C	4		LNPK	3
CEP97	2		RPRD2	3		RPRD2	2		KIF5C	4		LONP2	3
CEPT1	2		RPS28	3		RPS28	2		KIRREL1	4		LONRF1	3
CERS6	2		RPS6	3		RPS6KA3	2		KIT	4		LONRF2	3
CFAP20	2		RPS6KA3	3		RPS6KA5	2		KITLG	4		LPCAT2	3
CFAP97	2		RPS6KB1	3		RRAGA	2		KLF10	4		LPGAT1	3
CFDP1	2		RPS6KC1	3		RRAGC	2		KLF4	4		LPIN2	3
CFL2	2		RRAGA	3		RRAS2	2		KLHDC10	4		LPP	3
CFTR	2		RRM1	3		RRM1	2		KLHL2	4		LRBA	3
CGAS	2		RRM2	3		RSBN1L	2		KLHL24	4		LRCH1	3
CHAC1	2		RRM2B	3		RSPRY1	2		KLHL28	4		LRIG1	3
CHAC2	2		RSBN1	3		RTCB	2		KLHL42	4		LRIG2	3
CHAF1A	2		RSF1	3		RTKN2	2		KLHL9	4		LRP1	3
CHAMP1	2		RTKN	3		RUFY3	2		KMT2C	4		LRP12	3
CHCHD2	2		RTKN2	3		RUNX1T1	2		KMT2D	4		LRP1B	3
CHCHD5	2		RTL6	3		RUSC2	2		KMT2E	4		LRP4	3
CHD1	2		RTN1	3		RYR2	2		KPNA1	4		LRP6	3
CHD3	2		RTN4	3		SAMD12	2		KPNA4	4		LRPPRC	3
CHD4	2		RUNX1T1	3		SAMD5	2		KPNA6	4		LRRC28	3
CHD5	2		RUNX2	3		SAMHD1	2		KRR1	4		LRRC4	3
CHD6	2		RYBP	3		SATB2	2		KRT10	4		LRRC57	3
CHD7	2		S100A10	3		SBDS	2		KRT19	4		LRRC58	3
CHD8	2		SACS	3		SBF1	2		KTN1	4		LRRC7	3
CHD9	2		SAE1	3		SBNO1	2		KYAT3	4		LRRC8A	3
CHEK1	2		SALL4	3		SCAF8	2		L1CAM	4		LRRC8B	3
CHIC1	2		SAMD4A	3		SCD	2		LAMA2	4		LRRC8D	3
CHL1	2		SAMD4B	3		SCN2B	2		LAMB2	4		LRRK1	3
CHM	2		SAMD8	3		SCN3A	2		LAMB3	4		LRRK2	3
CHML	2		SAMHD1	3		SCN5A	2		LAMC1	4		LRRTM2	3
CHMP2B	2		SAP130	3		SCN8A	2		LAP3	4		LRRTM3	3
CHMP5	2		SAP30BP	3		SCO1	2		LARP1	4		LSM11	3
CHMP7	2		SBF1	3		SCRN3	2		LARP4B	4		LSM14B	3
CHN1	2		SBNO1	3		SCYL1	2		LARS1	4		LSM8	3
CHORDC1	2		SC5D	3		SCYL2	2		LBR	4		LTA4H	3
CHP1	2		SCAMP1	3		SDCBP	2		LDLR	4		LTN1	3
CHPF	2		SCD	3		SDE2	2		LDLRAD4	4		LUC7L3	3
CHPT1	2		SCD5	3		SDHB	2		LGALS8	4		LYPD6	3
CHRAC1	2		SCN2A	3		SEC11A	2		LIF	4		LYRM7	3
CHRM2	2		SCN8A	3		SEC14L2	2		LIG4	4		LYST	3
CHRNB1	2		SCRN1	3		SEC16A	2		LIMA1	4		LZIC	3
CHST1	2		SCYL2	3		SEC24D	2		LIMS1	4		M6PR	3
CHST10	2		SCYL3	3		SEC31A	2		LIN7A	4		MACF1	3
CHST11	2		SDAD1	3		SEC63	2		LIPA	4		MACIR	3
CHST12	2		SDE2	3		SELENOI	2		LMAN1	4		MACO1	3
CHST3	2		SDF2L1	3		SELENOS	2		LMLN	4		MACROH2A1	3
CHST4	2		SDHA	3		SEMA3F	2		LMO7	4		MAD2L1BP	3
CHSY1	2		SDHC	3		SEMA4C	2		LNPEP	4		MAFG	3
CHTF8	2		SEC14L1	3		SEMA6A	2		LOX	4		MAGEE1	3
CHTOP	2		SEC16A	3		SENP1	2		LOXL4	4		MAGI1	3
CIAO1	2		SEC23A	3		SENP3	2		LPAR1	4		MAGI2	3
CIAO2A	2		SEC23B	3		SENP5	2		LPGAT1	4		MAL2	3
CIC	2		SEC23IP	3		SEPTIN7	2		LPP	4		MALT1	3
CILK1	2		SEC24A	3		SERBP1	2		LRCH1	4		MAML1	3
CINP	2		SEC24C	3		SERINC5	2		LRIG1	4		MAMLD1	3
CIPC	2		SEC24D	3		SERPINB5	2		LRP1	4		MAN2A1	3
CIR1	2		SEC31A	3		SERPINE1	2		LRP1B	4		MANF	3
CIRBP	2		SEC62	3		SESN2	2		LRP5	4		MAP1B	3
CISD2	2		SEC63	3		SESN3	2		LRPPRC	4		MAP2	3
CISH	2		SECISBP2	3		SETD1A	2		LRRC1	4		MAP2K1	3
CIT	2		SECISBP2L	3		SETD1B	2		LRRC40	4		MAP3K1	3
CITED2	2		SELENOI	3		SETD5	2		LRRC58	4		MAP3K12	3
CIZ1	2		SELENOK	3		SEZ6L2	2		LRRC7	4		MAP3K2	3
CKAP5	2		SELENON	3		SF3B1	2		LRRC8D	4		MAP3K21	3
CKB	2		SELENOS	3		SF3B3	2		LRRK1	4		MAP3K3	3
CKS2	2		SEMA5A	3		SF3B4	2		LSM11	4		MAP3K4	3
CLASP1	2		SEMA6A	3		SGCB	2		LSM14B	4		MAP3K5	3
CLASP2	2		SEMA6D	3		SGMS2	2		LSS	4		MAP3K7	3
CLCN3	2		SEMA7A	3		SGO2	2		LTBP1	4		MAP4	3
CLCN4	2		SENP2	3		SGPP1	2		LTN1	4		MAP4K3	3
CLDN12	2		SENP3	3		SGTB	2		LUC7L2	4		MAP4K4	3
CLDN4	2		SENP5	3		SH2B3	2		LY75	4		MAP4K5	3
CLDND1	2		SEPTIN9	3		SH3BP4	2		LY75-CD302	4		MAP9	3
CLEC2D	2		SERBP1	3		SH3GLB1	2		LZIC	4		MAPK1	3
CLIC4	2		SERP1	3		SH3GLB2	2		MADD	4		MAPK10	3
CLINT1	2		SERPINE1	3		SH3KBP1	2		MAFB	4		MAPK14	3
CLIP2	2		SESN1	3		SHOC2	2		MAGT1	4		MAPK1IP1L	3
CLIP3	2		SESN3	3		SHROOM3	2		MALT1	4		MAPK8	3
CLIP4	2		SET	3		SHTN1	2		MAMLD1	4		MAPK9	3
CLK2	2		SETD1B	3		SIK2	2		MAN1A2	4		MAPRE1	3
CLK3	2		SETD2	3		SKA1	2		MAN2A1	4		MAPRE2	3
CLMN	2		SETD5	3		SLC16A3	2		MAN2A2	4		MAPT	3
CLOCK	2		SEZ6L2	3		SLC16A5	2		MAP3K2	4		MARCHF4	3
CLP1	2		SF1	3		SLC19A2	2		MAP3K5	4		MARCHF6	3
CLPTM1	2		SF3A1	3		SLC1A4	2		MAP3K9	4		MARCHF7	3
CLPTM1L	2		SF3A3	3		SLC24A3	2		MAP4K3	4		MARCHF8	3
CLPX	2		SF3B1	3		SLC25A24	2		MAP4K5	4		MARCKS	3
CLSTN1	2		SF3B2	3		SLC25A25	2		MAP7D1	4		MARCKSL1	3
CLSTN2	2		SFPQ	3		SLC25A30	2		MAPK14	4		MARF1	3
CLTA	2		SFT2D2	3		SLC25A32	2		MAPK6	4		MARK1	3
CLTCL1	2		SFXN1	3		SLC25A36	2		MAPK7	4		MARK3	3
CLUH	2		SGK3	3		SLC26A2	2		MAPK8	4		MAST2	3
CLVS2	2		SGPP1	3		SLC2A3	2		MAPRE2	4		MAST3	3
CMAS	2		SH3PXD2A	3		SLC2A4	2		MARF1	4		MAST4	3
CMBL	2		SH3PXD2B	3		SLC32A1	2		MARK1	4		MAT2A	3
CMC2	2		SH3RF1	3		SLC33A1	2		MARK3	4		MAT2B	3
CMIP	2		SHISA2	3		SLC35B2	2		MARS1	4		MATCAP2	3
CMKLR1	2		SHMT2	3		SLC35B4	2		MARVELD2	4		MATR3	3
CMPK1	2		SHOC2	3		SLC35D2	2		MAST4	4		MAU2	3
CMTM7	2		SHROOM2	3		SLC35F2	2		MATCAP2	4		MBD2	3
CMTR1	2		SHROOM3	3		SLC35F5	2		MAVS	4		MBNL1	3
CMTR2	2		SIAH2	3		SLC38A1	2		MAZ	4		MBNL2	3
CMYA5	2		SIDT2	3		SLC39A1	2		MBD5	4		MBNL3	3
CNBP	2		SIK3	3		SLC39A9	2		MBD6	4		MBOAT1	3
CNEP1R1	2		SIN3A	3		SLC4A7	2		MBOAT2	4		MBTPS1	3
CNIH1	2		SIRT1	3		SLC52A2	2		MBTD1	4		MBTPS2	3
CNKSR1	2		SIX1	3		SLC5A3	2		MCM3	4		MCF2L2	3
CNKSR2	2		SIX4	3		SLC6A17	2		ME1	4		MCL1	3
CNN3	2		SKI	3		SLC7A1	2		MED17	4		MCM3AP	3
CNNM2	2		SKIL	3		SLC9A1	2		MED6	4		MCM5	3
CNNM3	2		SLC12A5	3		SLF2	2		MEF2C	4		MCM6	3
CNNM4	2		SLC15A2	3		SLIT2	2		METAP2	4		MCTP1	3
CNOT1	2		SLC16A3	3		SLITRK2	2		MEX3B	4		MDFIC	3
CNOT11	2		SLC17A5	3		SLITRK5	2		MFF	4		MDH1	3
CNOT2	2		SLC20A1	3		SLMAP	2		MFHAS1	4		MDM2	3
CNOT3	2		SLC25A13	3		SMAD2	2		MFSD14A	4		MDM4	3
CNOT4	2		SLC25A3	3		SMAD3	2		MFSD14B	4		MDN1	3
CNOT6L	2		SLC25A36	3		SMARCA1	2		MGA	4		MECOM	3
CNOT7	2		SLC25A37	3		SMARCA5	2		MGAT3	4		MED12	3
CNOT8	2		SLC25A38	3		SMARCB1	2		MIA3	4		MED12L	3
CNP	2		SLC30A6	3		SMARCD1	2		MICAL2	4		MED13	3
CNR1	2		SLC35B4	3		SMARCE1	2		MID1	4		MED13L	3
CNST	2		SLC35C1	3		SMC1A	2		MIEF1	4		MED14	3
CNTLN	2		SLC35C2	3		SMC3	2		MITF	4		MED17	3
CNTN2	2		SLC35D1	3		SMC4	2		MKLN1	4		MED23	3
CNTN3	2		SLC35D2	3		SMC5	2		MLLT10	4		MED28	3
CNTN4	2		SLC35F5	3		SMCR8	2		MLLT11	4		MED29	3
CNTNAP2	2		SLC35G2	3		SMG1	2		MMP16	4		MED31	3
CNTNAP5	2		SLC36A4	3		SMG7	2		MMUT	4		MED6	3
COA7	2		SLC38A1	3		SMG8	2		MOB1A	4		MEF2A	3
COG3	2		SLC38A2	3		SMIM14	2		MOB4	4		MEF2D	3
COG5	2		SLC39A14	3		SNAI1	2		MORF4L1	4		MEMO1	3
COG6	2		SLC40A1	3		SNRPD1	2		MORF4L2	4		MET	3
COG7	2		SLC41A1	3		SNTB1	2		MOSPD2	4		METAP2	3
COL11A1	2		SLC44A1	3		SNX24	2		MPHOSPH8	4		METTL14	3
COL12A1	2		SLC4A2	3		SNX6	2		MPHOSPH9	4		MEX3B	3
COL19A1	2		SLC4A4	3		SOAT1	2		MPZL1	4		MFAP1	3
COL1A2	2		SLC4A7	3		SON	2		MRE11	4		MFAP3L	3
COL21A1	2		SLC4A8	3		SORL1	2		MRPL37	4		MFF	3
COL24A1	2		SLC5A3	3		SOS1	2		MRPL42	4		MFHAS1	3
COL4A2	2		SLC6A6	3		SOWAHC	2		MRPS35	4		MFN1	3
COL4A5	2		SLC7A11	3		SOX11	2		MSH6	4		MFSD14A	3
COL5A1	2		SLC7A5	3		SOX4	2		MSI2	4		MGAT1	3
COL5A2	2		SLC7A6	3		SP1	2		MSL1	4		MGAT2	3
COL6A1	2		SLF2	3		SPAST	2		MSL2	4		MIA3	3
COL6A3	2		SLFN5	3		SPATA13	2		MSN	4		MIB1	3
COL9A2	2		SLITRK4	3		SPATA2	2		MT-CO2	4		MICB	3
COLEC12	2		SLITRK5	3		SPATS2	2		MT-CYB	4		MICU1	3
COLGALT1	2		SLK	3		SPCS3	2		MT-ND4	4		MICU3	3
COMMD2	2		SLMAP	3		SPECC1L	2		MTMR9	4		MIEF1	3
COMMD9	2		SMAD1	3		SPIN4	2		MTOR	4		MIER1	3
COMT	2		SMAD2	3		SPIRE1	2		MTPN	4		MIER3	3
COPA	2		SMAD4	3		SPOP	2		MTR	4		MINDY2	3
COPB1	2		SMAD5	3		SPOPL	2		MTSS2	4		MINK1	3
COPG1	2		SMAD7	3		SPPL2A	2		MYBL2	4		MIOS	3
COPG2	2		SMAP1	3		SPPL3	2		MYH14	4		MKRN1	3
COPS7A	2		SMARCA1	3		SPRED2	2		MYH9	4		MKRN2	3
COPS7B	2		SMARCA5	3		SPRING1	2		MYLK	4		MLLT3	3
COPZ1	2		SMARCAD1	3		SPRY4	2		MYO18A	4		MLLT6	3
COQ10B	2		SMARCB1	3		SPSB1	2		MYO1D	4		MLXIP	3
COQ8A	2		SMARCC1	3		SPTB	2		MYO5B	4		MMD	3
CORO1A	2		SMARCC2	3		SPTLC2	2		MYO6	4		MMGT1	3
CORO2A	2		SMARCD2	3		SPTY2D1	2		MYO9A	4		MMP16	3
CORO2B	2		SMARCE1	3		SRC	2		MYOF	4		MMS22L	3
COTL1	2		SMC1A	3		SREBF2	2		MYZAP	4		MN1	3
COX10	2		SMC3	3		SREK1IP1	2		N4BP2	4		MNT	3
COX6A1	2		SMG1	3		SRF	2		NAA35	4		MOB4	3
COX6B1	2		SMIM13	3		SRGAP1	2		NACC1	4		MOBP	3
CPA4	2		SMIM14	3		SRM	2		NADK2	4		MOGS	3
CPEB1	2		SMN1	3		SRPK1	2		NALCN	4		MON1A	3
CPEB2	2		SMNDC1	3		SRPK2	2		NAMPT	4		MON2	3
CPEB3	2		SMPD4	3		SRPRA	2		NAP1L2	4		MORC3	3
CPEB4	2		SMU1	3		SRSF1	2		NAP1L4	4		MOSMO	3
CPED1	2		SMURF1	3		SRSF10	2		NASP	4		MOSPD2	3
CPLANE1	2		SNAI1	3		SS18	2		NAV1	4		MPHOSPH8	3
CPLX2	2		SNAI2	3		SSH2	2		NBAS	4		MPHOSPH9	3
CPNE1	2		SNAP29	3		ST8SIA3	2		NBEA	4		MPRIP	3
CPNE2	2		SNAPC1	3		STAG1	2		NBEAL1	4		MRO	3
CPNE3	2		SNRNP40	3		STARD7	2		NBEAL2	4		MRPL19	3
CPQ	2		SNTB2	3		STAT6	2		NCAM2	4		MRPL35	3
CPS1	2		SNW1	3		STAU1	2		NCAPG2	4		MRPL39	3
CPSF1	2		SNX10	3		STIL	2		NCBP1	4		MRPL42	3
CPSF2	2		SNX18	3		STK10	2		NCBP3	4		MRPS22	3
CPSF3	2		SNX25	3		STK17B	2		NCL	4		MRPS35	3
CPSF6	2		SNX27	3		STK24	2		NCOA6	4		MRS2	3
CPSF7	2		SNX29	3		STK3	2		NCOA7	4		MRTFB	3
CPT1B	2		SNX3	3		STK4	2		NCOR1	4		MSANTD3-TMEFF1	3
CPT1C	2		SNX33	3		STK40	2		NCOR2	4		MSANTD7	3
CPT2	2		SOAT1	3		STMN1	2		NDFIP2	4		MSH2	3
CR2	2		SOBP	3		STMN2	2		NDRG3	4		MSH6	3
CRABP2	2		SOCS3	3		STRN	2		NDUFS1	4		MSI2	3
CRACD	2		SOCS4	3		STT3B	2		NDUFS4	4		MSL2	3
CRACDL	2		SOCS5	3		STX7	2		NEB	4		MSMO1	3
CRBN	2		SOCS7	3		STXBP3	2		NECAB1	4		MSN	3
CREB1	2		SON	3		STXBP5	2		NEDD8	4		MT-ATP6	3
CREB3	2		SORBS1	3		SUCO	2		NEGR1	4		MT-CO2	3
CREB3L1	2		SORBS2	3		SUGP2	2		NEK7	4		MT-CYB	3
CREB5	2		SORL1	3		SUZ12	2		NEO1	4		MT-ND4	3
CREBBP	2		SORT1	3		SWAP70	2		NETO2	4		MT-ND5	3
CREBZF	2		SOX12	3		SYN1	2		NFIC	4		MTCH2	3
CREG2	2		SOX4	3		SYNGR1	2		NFX1	4		MTCL1	3
CREM	2		SP1	3		SYNJ2	2		NFXL1	4		MTDH	3
CRIM1	2		SP4	3		SYNM	2		NFYC	4		MTF1	3
CRIPT	2		SPAG9	3		SYNPO	2		NGRN	4		MTF2	3
CRKL	2		SPATA2	3		SYT14	2		NIPA1	4		MTHFD2	3
CRLF3	2		SPCS3	3		TAB2	2		NKRF	4		MTIF2	3
CRNKL1	2		SPEN	3		TADA2B	2		NLK	4		MTMR10	3
CRTAP	2		SPIN1	3		TAF1B	2		NMT1	4		MTMR6	3
CRTC1	2		SPIN4	3		TAF6	2		NNMT	4		MTPN	3
CRY2	2		SPINT1	3		TAF8	2		NNT	4		MTR	3
CRYAB	2		SPIRE1	3		TAF9B	2		NOMO2	4		MTREX	3
CRYM	2		SPOPL	3		TANC1	2		NOTCH1	4		MTRR	3
CRYZ	2		SPRED1	3		TANC2	2		NPC1	4		MTURN	3
CS	2		SPRED2	3		TANGO2	2		NPC2	4		MYBL1	3
CSE1L	2		SPTAN1	3		TANGO6	2		NPTN	4		MYBL2	3
CSF1	2		SPTBN1	3		TAOK2	2		NR3C1	4		MYCBP2	3
CSF3	2		SPTSSB	3		TAOK3	2		NR3C2	4		MYEF2	3
CSMD1	2		SRCAP	3		TBC1D10B	2		NR4A1	4		MYH10	3
CSMD2	2		SRD5A1	3		TBC1D22B	2		NRAS	4		MYH11	3
CSMD3	2		SRF	3		TBCC	2		NRBP1	4		MYH14	3
CSNK1A1	2		SRGAP1	3		TBCEL	2		NRIP1	4		MYH9	3
CSNK1D	2		SRGAP3	3		TCAF1	2		NSA2	4		MYL12A	3
CSNK1G1	2		SRP72	3		TCF3	2		NSMAF	4		MYL12B	3
CSNK2A1	2		SRPK1	3		TCF7	2		NT5C3A	4		MYLIP	3
CSNK2A3	2		SRPRA	3		TCF7L1	2		NTRK2	4		MYLK	3
CSPG4	2		SRRM2	3		TCF7L2	2		NUCB2	4		MYO18A	3
CSPG5	2		SRRT	3		TCFL5	2		NUDT3	4		MYO1C	3
CSPP1	2		SRSF1	3		TCP11L2	2		NUMA1	4		MYO1D	3
CSRNP1	2		SRSF10	3		TDG	2		NUP205	4		MYO5A	3
CSRNP2	2		SRSF11	3		TDP1	2		NUP88	4		MYO6	3
CSRNP3	2		SRSF7	3		TEAD1	2		NUTF2	4		MYO9A	3
CSRP2	2		SS18	3		TECPR1	2		NYAP2	4		MYO9B	3
CST3	2		SS18L1	3		TENM2	2		OAZ2	4		MYOF	3
CSTF1	2		SSB	3		TENT4A	2		OGFOD1	4		MYRIP	3
CT83	2		SSH1	3		TENT4B	2		OGFRL1	4		MYZAP	3
CTBP2	2		SSH2	3		TEPSIN	2		OLFM1	4		MZT1	3
CTC1	2		SSR1	3		TET3	2		ONECUT2	4		N4BP2	3
CTCF	2		SSR3	3		TFDP2	2		OPA1	4		N4BP2L2	3
CTDP1	2		SSRP1	3		TGFB2	2		OSBPL9	4		NAA15	3
CTDSP1	2		SSU72	3		TGM2	2		OXCT1	4		NAA16	3
CTDSPL	2		SSX2IP	3		TGOLN2	2		PAFAH1B1	4		NAA25	3
CTDSPL2	2		ST3GAL5	3		THAP4	2		PAICS	4		NAA30	3
CTH	2		ST8SIA4	3		THBS1	2		PAK2	4		NAA50	3
CTNNAL1	2		STAG2	3		THOP1	2		PALM2AKAP2	4		NAB1	3
CTNNB1	2		STAM2	3		TICRR	2		PAN2	4		NACC1	3
CTNND1	2		STAMBP	3		TIGD2	2		PAN3	4		NACC2	3
CTNND2	2		STARD10	3		TIMELESS	2		PAPPA	4		NADK2	3
CTPS1	2		STARD3	3		TINAGL1	2		PAPSS1	4		NADSYN1	3
CTPS2	2		STARD4	3		TKT	2		PARG	4		NAMPT	3
CTR9	2		STARD7	3		TLCD5	2		PARP1	4		NAP1L1	3
CTSA	2		STAT2	3		TLN1	2		PATJ	4		NAP1L2	3
CTSB	2		STAT3	3		TLN2	2		PAWR	4		NAP1L3	3
CTSD	2		STAU1	3		TM9SF2	2		PBRM1	4		NAPB	3
CTSZ	2		STBD1	3		TM9SF4	2		PBX3	4		NAT10	3
CTTNBP2	2		STIM2	3		TMED10	2		PCDH7	4		NAV1	3
CTTNBP2NL	2		STIP1	3		TMED2	2		PCDHA4	4		NBEA	3
CTXN1	2		STK24	3		TMED7	2		PCDHA6	4		NBN	3
CUEDC1	2		STK26	3		TMEM106B	2		PCDHA9	4		NCAM1	3
CUL1	2		STK38L	3		TMEM129	2		PCDHAC2	4		NCAM2	3
CUL2	2		STK39	3		TMEM132B	2		PCDHB13	4		NCAPD2	3
CUL3	2		STK4	3		TMEM145	2		PCLO	4		NCAPG	3
CUL4A	2		STRIP1	3		TMEM164	2		PCNX3	4		NCAPG2	3
CUL5	2		STRN	3		TMEM184B	2		PCYOX1	4		NCBP1	3
CUX1	2		STRN3	3		TMEM185B	2		PDE3A	4		NCEH1	3
CWC25	2		STT3A	3		TMEM192	2		PDE3B	4		NCKAP1	3
CWF19L1	2		STT3B	3		TMEM245	2		PDE4D	4		NCKIPSD	3
CXADR	2		STX12	3		TMEM97	2		PDE7A	4		NCOA3	3
CXCL12	2		STX16	3		TMF1	2		PDE7B	4		NCOA6	3
CXCL16	2		STX1B	3		TMOD3	2		PDE8B	4		NCOA7	3
CXCL8	2		STX2	3		TMPO	2		PDGFRA	4		NCOR2	3
CXXC4	2		STX6	3		TMTC1	2		PDGFRB	4		NDFIP1	3
CXXC5	2		STXBP5	3		TMTC2	2		PDHA1	4		NDFIP2	3
CYB561D2	2		STXBP5L	3		TMTC4	2		PDIA6	4		NDN	3
CYBRD1	2		STXBP6	3		TMUB2	2		PDK1	4		NDRG1	3
CYFIP1	2		STYK1	3		TNC	2		PDK4	4		NDST3	3
CYFIP2	2		SUCO	3		TNF	2		PDLIM5	4		NDUFA1	3
CYLD	2		SUGT1	3		TNFAIP3	2		PDPK1	4		NDUFA6	3
CYP1B1	2		SUSD6	3		TNFRSF21	2		PEAK1	4		NDUFA9	3
CYP4V2	2		SUV39H2	3		TNFSF13	2		PEG3	4		NDUFB2	3
CYP7B1	2		SWAP70	3		TNKS	2		PEX1	4		NDUFS1	3
CYREN	2		SYNCRIP	3		TNKS1BP1	2		PEX26	4		NDUFS2	3
CYRIA	2		SYNE1	3		TNPO1	2		PFKM	4		NECAP1	3
CYTH2	2		SYNE2	3		TNR	2		PGAM1	4		NECTIN1	3
CYTH3	2		TAB3	3		TNRC18	2		PGK1	4		NEDD4	3
CYYR1	2		TACC1	3		TNRC6A	2		PGRMC2	4		NEDD4L	3
DAAM1	2		TAF15	3		TNRC6B	2		PHF13	4		NEFM	3
DAB2IP	2		TAF4B	3		TOB2	2		PHF14	4		NEGR1	3
DACT3	2		TANK	3		TOGARAM1	2		PHF19	4		NEIL3	3
DAD1	2		TAOK1	3		TOLLIP	2		PHF3	4		NEK10	3
DAG1	2		TARS1	3		TONSL	2		PHIP	4		NEK4	3
DAGLA	2		TBC1D1	3		TOP1	2		PHLDB1	4		NEK7	3
DAP3	2		TBC1D10B	3		TOP2A	2		PHLDB2	4		NELFCD	3
DAPK1	2		TBC1D15	3		TOPBP1	2		PHYHIPL	4		NELL2	3
DAXX	2		TBC1D20	3		TOR1AIP1	2		PIAS1	4		NEMP1	3
DAZAP2	2		TBC1D23	3		TPM3	2		PICALM	4		NEO1	3
DBF4	2		TBC1D31	3		TPM4	2		PIGN	4		NET1	3
DBF4B	2		TBC1D8B	3		TPR	2		PIGV	4		NETO2	3
DBN1	2		TBK1	3		TPT1	2		PIK3C3	4		NEURL1B	3
DBR1	2		TBL1X	3		TRAF3	2		PIK3R1	4		NF1	3
DBT	2		TBL1XR1	3		TRAIP	2		PIM2	4		NFASC	3
DCAF1	2		TCERG1	3		TRAPPC10	2		PIP4K2B	4		NFAT5	3
DCAF10	2		TCF12	3		TRAPPC4	2		PIP5K1A	4		NFATC2	3
DCAF13	2		TCF25	3		TRERF1	2		PITPNA	4		NFATC2IP	3
DCAF16	2		TDG	3		TRIB3	2		PITPNB	4		NFATC3	3
DCAF17	2		TEAD1	3		TRIM28	2		PITPNM1	4		NFE2L1	3
DCAF7	2		TENM2	3		TRIM44	2		PJA2	4		NFE2L2	3
DCAF8	2		TENM3	3		TRIM9	2		PKD1	4		NFIA	3
DCAKD	2		TENT4A	3		TRIOBP	2		PKIA	4		NFIB	3
DCBLD2	2		TENT5C	3		TRIP12	2		PKN2	4		NFKB1	3
DCHS1	2		TET1	3		TRIP13	2		PLAUR	4		NFX1	3
DCHS2	2		TET3	3		TROAP	2		PLBD2	4		NFYB	3
DCLK1	2		TFCP2	3		TRPC4AP	2		PLCG1	4		NGLY1	3
DCLRE1A	2		TFDP1	3		TRPS1	2		PLCL1	4		NHLRC2	3
DCLRE1B	2		TFRC	3		TRRAP	2		PLEC	4		NID1	3
DCP2	2		TGFA	3		TRUB2	2		PLEKHA3	4		NIPA1	3
DCTD	2		TGFB2	3		TSC1	2		PLEKHG3	4		NIPA2	3
DCTN1	2		TGFBI	3		TSC22D2	2		PLK1	4		NIPBL	3
DCTN4	2		TGFBR1	3		TSHZ1	2		PLK2	4		NIPSNAP3A	3
DCTN5	2		TGFBR2	3		TSNAX	2		PLPPR4	4		NKIRAS1	3
DCTN6	2		TGM2	3		TSPAN13	2		PLSCR4	4		NKTR	3
DCUN1D1	2		THAP12	3		TSPAN6	2		PLXNA1	4		NLGN1	3
DCUN1D3	2		THBS1	3		TSPYL1	2		PLXNA3	4		NMD3	3
DCUN1D4	2		THOC2	3		TTC17	2		PLXNA4	4		NME6	3
DCUN1D5	2		THRB	3		TTC21B	2		PLXND1	4		NMNAT2	3
DCX	2		THSD4	3		TTC3	2		PM20D2	4		NMT1	3
DDA1	2		THUMPD3	3		TTF2	2		POC1B-GALNT4	4		NNT	3
DDAH1	2		TIA1	3		TTK	2		POLB	4		NOL11	3
DDB1	2		TIGAR	3		TTL	2		POLH	4		NOL4L	3
DDHD1	2		TIMP2	3		TTPAL	2		POLR1A	4		NOLC1	3
DDI2	2		TLN2	3		TUBA1C	2		POLR1E	4		NOP58	3
DDIAS	2		TM7SF3	3		TUBA4A	2		POLR2D	4		NOP9	3
DDR1	2		TM9SF3	3		TUBGCP3	2		POU3F3	4		NOTCH1	3
DDR2	2		TMBIM1	3		TUG1	2		PPAT	4		NOTCH2	3
DDX1	2		TMCC1	3		TULP4	2		PPFIA1	4		NOTCH2NLC	3
DDX10	2		TMED10	3		TXNDC12	2		PPIB	4		NOVA1	3
DDX17	2		TMED7	3		TXNIP	2		PPIG	4		NPAS2	3
DDX18	2		TMEFF1	3		TYRO3	2		PPM1F	4		NPAT	3
DDX19B	2		TMEM11	3		U2SURP	2		PPM1L	4		NPC1	3
DDX21	2		TMEM120B	3		UBA52	2		PPME1	4		NPEPPS	3
DDX24	2		TMEM131	3		UBA6	2		PPP1CC	4		NPHP3	3
DDX3X	2		TMEM170A	3		UBALD2	2		PPP1R10	4		NPM1	3
DDX42	2		TMEM170B	3		UBAP2L	2		PPP1R12B	4		NPTN	3
DDX46	2		TMEM183A	3		UBE2C	2		PPP1R8	4		NPTX1	3
DDX5	2		TMEM245	3		UBE2G1	2		PPP1R9A	4		NR1D2	3
DDX6	2		TMEM259	3		UBE2I	2		PPP1R9B	4		NR2C2	3
DECR2	2		TMEM263	3		UBE2Q2	2		PPP2R1B	4		NR3C1	3
DEDD2	2		TMEM30A	3		UBE2W	2		PPP2R2A	4		NR4A2	3
DEF6	2		TMEM33	3		UBE3C	2		PPP2R5C	4		NR6A1	3
DEGS1	2		TMEM59	3		UBL3	2		PPP2R5D	4		NRBP1	3
DEK	2		TMEM64	3		UBN1	2		PPP3CA	4		NRCAM	3
DENND1A	2		TMEM68	3		UBQLN2	2		PPP3R1	4		NRIP1	3
DENND1B	2		TMEM87A	3		UBR1	2		PPRC1	4		NRP1	3
DENND2B	2		TMOD2	3		UBR4	2		PPTC7	4		NRXN1	3
DENND4A	2		TMOD3	3		UBR5	2		PRDM1	4		NRXN3	3
DENND4B	2		TMPO	3		UBR7	2		PRDM8	4		NSA2	3
DENND4C	2		TMSB4X	3		UBTD1	2		PRDX6	4		NSD1	3
DENND5A	2		TMTC3	3		UCK1	2		PRELID3B	4		NSD2	3
DENND6A	2		TNFRSF10B	3		UGCG	2		PRICKLE2	4		NSD3	3
DENR	2		TNFRSF1A	3		UGT8	2		PRKAA2	4		NSF	3
DEPDC1	2		TNFRSF21	3		UNC5A	2		PRKAR1A	4		NSUN4	3
DEPDC1B	2		TNIK	3		UNC5D	2		PRKAR2B	4		NT5DC1	3
DEPDC5	2		TNKS	3		UPP1	2		PRKCA	4		NT5E	3
DERL1	2		TNPO1	3		UQCRC2	2		PRKCB	4		NTN4	3
DERL2	2		TNPO3	3		URB1	2		PRKCI	4		NTRK3	3
DESI2	2		TNRC6A	3		URB2	2		PRKRA	4		NUAK1	3
DFFA	2		TNRC6B	3		USF3	2		PRLHR	4		NUAK2	3
DGCR2	2		TNRC6C	3		USP1	2		PRMT3	4		NUCB2	3
DGCR8	2		TOB2	3		USP14	2		PROSER1	4		NUCKS1	3
DGKA	2		TOGARAM1	3		USP18	2		PRPS1	4		NUDT21	3
DGKB	2		TOMM20	3		USP22	2		PRR11	4		NUDT3	3
DGKD	2		TOMM40	3		USP34	2		PRR3	4		NUFIP2	3
DGKE	2		TOMM5	3		USP47	2		PRTG	4		NUP107	3
DGKH	2		TOMM70	3		USP54	2		PRUNE2	4		NUP133	3
DGKI	2		TOP1	3		UTP25	2		PSAT1	4		NUP153	3
DGKZ	2		TOP2A	3		VANGL1	2		PSD3	4		NUP155	3
DHCR24	2		TOP2B	3		VAPB	2		PSIP1	4		NUP160	3
DHCR7	2		TOPORS	3		VASH2	2		PSMA4	4		NUP210	3
DHPS	2		TOR1AIP2	3		VAT1	2		PSMB4	4		NUP214	3
DHRS2	2		TOR1B	3		VCAN	2		PSMD5	4		NUP37	3
DHRS4	2		TP53INP1	3		VCL	2		PSME4	4		NUP58	3
DHRS7	2		TPD52L2	3		VEGFA	2		PTAR1	4		NXF1	3
DHTKD1	2		TPM3	3		VEZF1	2		PTGS2	4		OAZ2	3
DHX15	2		TPM4	3		VGLL3	2		PTK2	4		OBI1	3
DHX30	2		TPR	3		VHL	2		PTP4A2	4		ODR4	3
DHX33	2		TPRG1L	3		VKORC1L1	2		PTPN11	4		OGA	3
DHX40	2		TPT1	3		VMA21	2		PTPN14	4		OGDH	3
DHX8	2		TRA2A	3		VMP1	2		PTPRO	4		OGFRL1	3
DHX9	2		TRA2B	3		VPS13A	2		PTPRU	4		OGT	3
DIAPH1	2		TRAP1	3		VPS13C	2		PUM2	4		OLA1	3
DIAPH2	2		TRIM2	3		VPS13D	2		PURA	4		OLFM3	3
DICER1	2		TRIM23	3		VPS33B	2		PURB	4		ONECUT2	3
DIDO1	2		TRIM33	3		VPS35	2		PXDN	4		OPRK1	3
DIMT1	2		TRIM37	3		VPS53	2		PXN	4		OPTN	3
DIP2A	2		TRIM44	3		VTI1B	2		PYGO1	4		ORC2	3
DIP2B	2		TRIM71	3		VWA8	2		PYGO2	4		ORC6	3
DIP2C	2		TRIO	3		VWF	2		RAB11FIP1	4		ORMDL1	3
DIPK1B	2		TRIP12	3		WASF1	2		RAB11FIP2	4		OSBPL1A	3
DIPK2A	2		TRIP6	3		WDR1	2		RAB21	4		OSBPL8	3
DIS3	2		TRMT1L	3		WDR17	2		RAB30	4		OSER1	3
DIS3L	2		TRPC4AP	3		WDR26	2		RAB31	4		OSGIN2	3
DIXDC1	2		TRPM7	3		WDR44	2		RAB35	4		OSTM1	3
DKK1	2		TRPS1	3		WDR47	2		RAB4A	4		OTUD6B	3
DKK3	2		TSC22D4	3		WDR76	2		RAB7A	4		OTUD7B	3
DLAT	2		TSNAX	3		WDR82	2		RAB8B	4		OVOL1	3
DLC1	2		TSPAN3	3		WDTC1	2		RABGAP1	4		OXA1L	3
DLG1	2		TSPYL1	3		WEE1	2		RAD50	4		OXR1	3
DLG2	2		TTC19	3		WIPF2	2		RAF1	4		P4HB	3
DLG3	2		TTC28	3		WIPI2	2		RAI1	4		PABPC1	3
DLG4	2		TTC9	3		WNK1	2		RAN	4		PABPC3	3
DLG5	2		TTI1	3		WRNIP1	2		RANBP2	4		PABPC4	3
DLGAP1	2		TTLL12	3		WSCD2	2		RAP1A	4		PAF1	3
DLGAP2	2		TTLL7	3		WWC1	2		RAP1B	4		PAG1	3
DMD	2		TTN	3		WWC2	2		RAP2A	4		PAK2	3
DMTF1	2		TTYH3	3		WWP1	2		RASGRF2	4		PALLD	3
DMWD	2		TUBA1B	3		XIAP	2		RASSF3	4		PALM2AKAP2	3
DMXL1	2		TUBB4B	3		XPO4	2		RASSF8	4		PALS1	3
DMXL2	2		TUBGCP3	3		XRN2	2		RB1CC1	4		PALS2	3
DNA2	2		TUBGCP5	3		YAP1	2		RBFOX2	4		PAM	3
DNAAF5	2		TUG1	3		YES1	2		RBM12B	4		PAN3	3
DNAAF9	2		TULP4	3		YOD1	2		RBM15	4		PANK1	3
DNAH11	2		TUT4	3		YRDC	2		RBM15B	4		PANK3	3
DNAJA2	2		TXLNG	3		YTHDC1	2		RBM27	4		PANX1	3
DNAJA3	2		TXNDC11	3		YTHDF1	2		RBM33	4		PAPOLA	3
DNAJA4	2		TXNDC5	3		YWHAB	2		RBM47	4		PAPSS1	3
DNAJB1	2		TXNIP	3		YWHAE	2		RBMS2	4		PARP1	3
DNAJB12	2		TXNL1	3		YWHAH	2		RBSN	4		PARP8	3
DNAJB4	2		TYW3	3		YWHAQ	2		RCC1	4		PATL1	3
DNAJB5	2		U2SURP	3		YWHAZ	2		RCN2	4		PAWR	3
DNAJB9	2		UBE2D2	3		YY1	2		RELA	4		PBRM1	3
DNAJC10	2		UBE2D3	3		ZBED6	2		RERE	4		PBX3	3
DNAJC11	2		UBE2K	3		ZBTB20	2		RET	4		PCBP1	3
DNAJC13	2		UBE2R2	3		ZBTB34	2		RFWD3	4		PCBP2	3
DNAJC14	2		UBE2V2	3		ZBTB37	2		RFX1	4		PCDH7	3
DNAJC17	2		UBE2W	3		ZBTB40	2		RGL1	4		PCDHA1	3
DNAJC27	2		UBE3A	3		ZBTB8B	2		RGMB	4		PCDHA10	3
DNAJC28	2		UBE3C	3		ZC3H11A	2		RGP1	4		PCDHA11	3
DNAJC3	2		UBE4A	3		ZC3H12C	2		RGS1	4		PCDHA12	3
DNAJC30	2		UBFD1	3		ZC3H13	2		RGS17	4		PCDHA13	3
DNAJC5	2		UBL5	3		ZC3H15	2		RHOB	4		PCDHA2	3
DNAJC6	2		UBN1	3		ZC3HAV1L	2		RHOBTB1	4		PCDHA3	3
DNAJC7	2		UBN2	3		ZCCHC3	2		RICTOR	4		PCDHA4	3
DNAL1	2		UBQLN2	3		ZDHHC17	2		RIMOC1	4		PCDHA5	3
DNASE1L1	2		UBR1	3		ZDHHC2	2		RIN2	4		PCDHA6	3
DNM1L	2		UBR2	3		ZFAND3	2		RLF	4		PCDHA7	3
DNM2	2		UBR3	3		ZFAND5	2		RLIM	4		PCDHA8	3
DNMT1	2		UBR4	3		ZFC3H1	2		RNF11	4		PCDHA9	3
DNMT3B	2		UBR5	3		ZFHX3	2		RNF114	4		PCDHAC1	3
DNTTIP2	2		UBR7	3		ZFP1	2		RNF138	4		PCDHAC2	3
DOCK1	2		UBXN4	3		ZFP30	2		RNF146	4		PCDHGC3	3
DOCK3	2		UCK1	3		ZFX	2		RNF149	4		PCDHGC4	3
DOCK4	2		UGCG	3		ZFYVE9	2		RNF167	4		PCF11	3
DOCK6	2		UGGT1	3		ZKSCAN1	2		RNF168	4		PCGF3	3
DOCK7	2		UHMK1	3		ZMAT3	2		RNF2	4		PCGF5	3
DOCK9	2		UHRF2	3		ZMYM1	2		RNF217	4		PCNX4	3
DOK6	2		UNC119	3		ZMYM2	2		RNF26	4		PCSK1	3
DOLK	2		UNKL	3		ZMYND11	2		RNF43	4		PCYOX1	3
DONSON	2		UPF1	3		ZMYND8	2		RNFT1	4		PDCD10	3
DOP1A	2		UQCRB	3		ZNF100	2		RO60	4		PDCD4	3
DOP1B	2		UQCRC1	3		ZNF106	2		ROBO1	4		PDCD6	3
DOT1L	2		UQCRFS1	3		ZNF107	2		ROCK1	4		PDCD6IP	3
DPAGT1	2		URB2	3		ZNF121	2		ROCK2	4		PDCL	3
DPF1	2		URI1	3		ZNF134	2		ROR1	4		PDE12	3
DPF2	2		USO1	3		ZNF207	2		RPA2	4		PDE3A	3
DPH3	2		USP1	3		ZNF24	2		RPL11	4		PDE4B	3
DPP10	2		USP10	3		ZNF267	2		RPL12	4		PDE4DIP	3
DPP6	2		USP15	3		ZNF281	2		RPL19	4		PDE7A	3
DPP8	2		USP22	3		ZNF320	2		RPL23	4		PDE7B	3
DPY19L1	2		USP24	3		ZNF331	2		RPLP1	4		PDE8A	3
DPY19L4	2		USP25	3		ZNF346	2		RPRD1A	4		PDE8B	3
DPYSL2	2		USP31	3		ZNF384	2		RPRD2	4		PDF	3
DPYSL5	2		USP34	3		ZNF385A	2		RPS16	4		PDGFRA	3
DR1	2		USP36	3		ZNF426	2		RPS20	4		PDHA1	3
DROSHA	2		USP37	3		ZNF445	2		RPS3	4		PDIA3	3
DSC2	2		USP47	3		ZNF451	2		RPS4X	4		PDIA4	3
DSC3	2		USP48	3		ZNF525	2		RPS6KA3	4		PDIK1L	3
DSE	2		USP53	3		ZNF611	2		RRM1	4		PDK3	3
DSEL	2		USP54	3		ZNF629	2		RRM2	4		PDK4	3
DSG2	2		USP6NL	3		ZNF641	2		RSBN1	4		PDLIM5	3
DSP	2		USP7	3		ZNF644	2		RTN3	4		PDS5B	3
DST	2		UTP15	3		ZNF652	2		RTN4	4		PDZD8	3
DSTN	2		UXT	3		ZNF654	2		RWDD2B	4		PEAK1	3
DSTYK	2		VAPA	3		ZNF704	2		S100PBP	4		PEDS1-UBE2V1	3
DTD1	2		VASH1	3		ZNF776	2		SACM1L	4		PEG10	3
DTD2	2		VAT1	3		ZNF805	2		SAMD4A	4		PEG3	3
DTL	2		VAT1L	3		ZNFX1	2		SAMD4B	4		PELP1	3
DTNA	2		VAV3	3		ZRANB1	2		SAMD9L	4		PER2	3
DTWD2	2		VCAN	3		ZRANB2	2		SAP18	4		PER3	3
DTX4	2		VCP	3		ZSWIM6	2		SASH1	4		PERP	3
DUS4L-BCAP29	2		VDAC1	3		ZW10	2		SATB1	4		PEX3	3
DUSP16	2		VEGFA	3		ZXDC	2		SBK1	4		PEX5L	3
DUSP18	2		VEZT	3		ZZZ3	2		SC5D	4		PFKM	3
DUSP19	2		VHL	3		AACS	1		SCAF11	4		PGAM1	3
DUSP3	2		VIM	3		AAMP	1		SCAF4	4		PGAM4	3
DUSP5	2		VIRMA	3		AAR2	1		SCAI	4		PGAP1	3
DUSP6	2		VKORC1L1	3		AARS1	1		SCAMP1	4		PGGT1B	3
DUSP7	2		VLDLR	3		AARS2	1		SCG2	4		PGM1	3
DUSP8	2		VMA21	3		AARSD1	1		SCHIP1	4		PGM2L1	3
[truncated: 10,127 more rows]
